# Supplementary material for: Modelling of a genetically diverse evolution of Systemic Mastocytosis with Chronic Myelomonocytic Leukemia (SM-CMML) by Next Generation Sequencing
Source: Exp Hematol Oncol. 2014 Jul 11;3:18. doi: 10.1186/2162-3619-3-18 (PMC4100747; doi:10.1186/2162-3619-3-18)
Supplement: Additional file 1: Table S1 — Target regions of the NimbleGen capture array and the AmpliSeq Comprehensive Cancer panel. [file 2162-3619-3-18-S1.xls]

## Sheet: Tabelle1
Chromosome	Start	End	Gene ID	Exon ID
1	2985792	2985860	ENSG00000142611	ENSE00001569245
1	3102689	3103038	ENSG00000142611	ENSE00001736033
1	3160651	3160701	ENSG00000142611	ENSE00001587179
1	3301716	3301850	ENSG00000142611	ENSE00001578458
1	3313055	3313157	ENSG00000142611	ENSE00001586719
1	3319355	3319562	ENSG00000142611	ENSE00001581032
1	3321303	3321450	ENSG00000142611	ENSE00001587150
1	3322059	3322212	ENSG00000142611	ENSE00001735847
1	3327948	3329364	ENSG00000142611	ENSE00001587505
1	3331124	3331211	ENSG00000142611	ENSE00001477314
1	3334392	3334561	ENSG00000142611	ENSE00001581261
1	3335231	3335308	ENSG00000142611	ENSE00001582370
1	3342145	3342314	ENSG00000142611	ENSE00001584994
1	3342615	3342789	ENSG00000142611	ENSE00001587611
1	3347436	3347672	ENSG00000142611	ENSE00001584505
1	3348530	3348704	ENSG00000142611	ENSE00001583656
1	3350298	3350375	ENSG00000142611	ENSE00001573443
1	6252987	6253114	ENSG00000116251	ENSE00001922637
1	6257712	6257816	ENSG00000116251	ENSE00001864282
1	6260549	6260787	ENSG00000116251	ENSE00001813301
1	6263427	6263554	ENSG00000116251	ENSE00001887231
1	9770514	9770654	ENSG00000171608	ENSE00001558075
1	9775599	9775827	ENSG00000171608	ENSE00001180791
1	9775907	9776136	ENSG00000171608	ENSE00001149661
1	9776498	9776677	ENSG00000171608	ENSE00001149654
1	9777122	9777166	ENSG00000171608	ENSE00001434528
1	9777595	9777684	ENSG00000171608	ENSE00001149633
1	9778752	9778973	ENSG00000171608	ENSE00001149626
1	9779979	9780075	ENSG00000171608	ENSE00001149616
1	9780170	9780300	ENSG00000171608	ENSE00001149505
1	9780492	9780719	ENSG00000171608	ENSE00001432712
1	9780800	9780967	ENSG00000171608	ENSE00001284058
1	9781181	9781201	ENSG00000171608	ENSE00001422890
1	9781206	9781306	ENSG00000171608	ENSE00001418080
1	9781502	9781645	ENSG00000171608	ENSE00001180753
1	9781819	9781918	ENSG00000171608	ENSE00001180748
1	9782033	9782211	ENSG00000171608	ENSE00001180741
1	9782302	9782414	ENSG00000171608	ENSE00001149574
1	9782586	9782664	ENSG00000171608	ENSE00001149563
1	9783183	9783350	ENSG00000171608	ENSE00001149551
1	9784027	9784150	ENSG00000171608	ENSE00001643426
1	9784334	9784479	ENSG00000171608	ENSE00001149532
1	9784862	9784994	ENSG00000171608	ENSE00001149519
1	9786967	9787104	ENSG00000171608	ENSE00001473559
1	17350468	17350569	ENSG00000117118	ENSE00001835483
1	17354244	17354360	ENSG00000117118	ENSE00001953002
1	17355095	17355231	ENSG00000117118	ENSE00001871434
1	17359555	17359640	ENSG00000117118	ENSE00001924604
1	17371256	17371383	ENSG00000117118	ENSE00001897914
1	17371636	17371714	ENSG00000117118	ENSE00001925767
1	18957500	18958182	ENSG00000009709	ENSE00001466882
1	18960797	18961032	ENSG00000009709	ENSE00000753995
1	18961605	18961734	ENSG00000009709	ENSE00000753996
1	18962731	18962865	ENSG00000009709	ENSE00000753998
1	19018248	19018447	ENSG00000009709	ENSE00000753999
1	19027147	19027312	ENSG00000009709	ENSE00000754000
1	19029588	19029790	ENSG00000009709	ENSE00000754001
1	19062126	19062372	ENSG00000009709	ENSE00001544125
1	19071308	19075360	ENSG00000009709	ENSE00001544124
1	23907985	23908168	ENSG00000197880	ENSE00001819184
1	23918972	23919302	ENSG00000197880	ENSE00001837274
1	23953226	23954027	ENSG00000197880	ENSE00001865890
1	23954997	23955087	ENSG00000197880	ENSE00001801608
1	23955971	23956047	ENSG00000197880	ENSE00002006601
1	23966170	23966285	ENSG00000197880	ENSE00001875590
1	23966879	23967058	ENSG00000197880	ENSE00001901850
1	26227086	26227578	ENSG00000117632	ENSE00001931100
1	26227982	26228173	ENSG00000117632	ENSE00000759932
1	26230132	26230304	ENSG00000117632	ENSE00000872554
1	26231155	26231229	ENSG00000117632	ENSE00002005807
1	26233279	26233482	ENSG00000117632	ENSE00001400455
1	32716893	32716972	ENSG00000182866	ENSE00001312604
1	32739926	32740035	ENSG00000182866	ENSE00002007896
1	32740338	32740419	ENSG00000182866	ENSE00001301511
1	32740594	32740684	ENSG00000182866	ENSE00001323374
1	32740922	32741020	ENSG00000182866	ENSE00001321874
1	32741170	32741273	ENSG00000182866	ENSE00001299684
1	32741515	32741664	ENSG00000182866	ENSE00001330813
1	32741938	32742090	ENSG00000182866	ENSE00001307776
1	32742208	32742387	ENSG00000182866	ENSE00001327737
1	32745272	32745348	ENSG00000182866	ENSE00001292351
1	32745442	32745595	ENSG00000182866	ENSE00001706218
1	32745680	32745811	ENSG00000182866	ENSE00001805246
1	32751115	32751766	ENSG00000182866	ENSE00001348148
1	35648533	35650194	ENSG00000116560	ENSE00001460205
1	35652602	35652723	ENSG00000116560	ENSE00000956033
1	35652804	35652852	ENSG00000116560	ENSE00000956032
1	35653574	35653691	ENSG00000116560	ENSE00000956031
1	35654604	35654688	ENSG00000116560	ENSE00000956030
1	35654787	35654983	ENSG00000116560	ENSE00000956029
1	35656099	35656194	ENSG00000116560	ENSE00000956028
1	35656295	35656596	ENSG00000116560	ENSE00000956027
1	35656942	35657130	ENSG00000116560	ENSE00000956026
1	35657823	35658749	ENSG00000116560	ENSE00001460236
1	36690017	36690106	ENSG00000054118	ENSE00001459618
1	36724983	36725085	ENSG00000054118	ENSE00001354450
1	36748134	36748301	ENSG00000054118	ENSE00001298923
1	36751969	36752871	ENSG00000054118	ENSE00001291272
1	36754661	36755365	ENSG00000054118	ENSE00000955947
1	36756975	36757147	ENSG00000054118	ENSE00000766234
1	36758199	36758310	ENSG00000054118	ENSE00000766233
1	36759452	36759536	ENSG00000054118	ENSE00000766232
1	36762184	36762371	ENSG00000054118	ENSE00000766231
1	36766487	36766685	ENSG00000054118	ENSE00001079145
1	36767154	36767297	ENSG00000054118	ENSE00001079144
1	36769397	36770958	ENSG00000054118	ENSE00001402345
1	40361098	40363642	ENSG00000116990	ENSE00001251076
1	40366611	40367115	ENSG00000116990	ENSE00001627221
1	40367480	40367685	ENSG00000116990	ENSE00001817182
1	43803478	43803598	ENSG00000117400	ENSE00001888095
1	43803770	43803902	ENSG00000117400	ENSE00000769675
1	43804213	43804391	ENSG00000117400	ENSE00000769674
1	43804942	43805240	ENSG00000117400	ENSE00000769673
1	43805635	43805797	ENSG00000117400	ENSE00000769672
1	43806058	43806184	ENSG00000117400	ENSE00000769671
1	43812116	43812300	ENSG00000117400	ENSE00000769670
1	43812463	43812605	ENSG00000117400	ENSE00000769669
1	43814514	43814673	ENSG00000117400	ENSE00000769667
1	43814934	43815030	ENSG00000117400	ENSE00000769665
1	43817887	43817974	ENSG00000117400	ENSE00000769664
1	43818189	43818443	ENSG00000117400	ENSE00001324938
1	45794914	45795109	ENSG00000132781	ENSE00001456937
1	45796188	45796229	ENSG00000132781	ENSE00001599383
1	45796854	45797006	ENSG00000132781	ENSE00001640025
1	45797092	45797228	ENSG00000132781	ENSE00001689447
1	45797333	45797521	ENSG00000132781	ENSE00001767258
1	45797695	45797758	ENSG00000132781	ENSE00001141279
1	45797838	45797982	ENSG00000132781	ENSE00001141285
1	45798063	45798160	ENSG00000132781	ENSE00001141291
1	45798246	45798359	ENSG00000132781	ENSE00001141299
1	45798435	45798506	ENSG00000132781	ENSE00001141306
1	45798590	45798631	ENSG00000132781	ENSE00001141314
1	45798769	45798842	ENSG00000132781	ENSE00001141319
1	45798957	45798996	ENSG00000132781	ENSE00001141324
1	45799085	45799233	ENSG00000132781	ENSE00001400903
1	45800063	45800183	ENSG00000132781	ENSE00001653183
1	45805891	45806142	ENSG00000132781	ENSE00001995495
1	47681963	47685846	ENSG00000162367	ENSE00001456377
1	47689676	47689770	ENSG00000162367	ENSE00001131020
1	47691115	47691561	ENSG00000162367	ENSE00001064461
1	47694868	47695023	ENSG00000162367	ENSE00001456379
1	47697329	47697387	ENSG00000162367	ENSE00001456380
1	51435616	51436169	ENSG00000123080	ENSE00001456052
1	51439565	51440230	ENSG00000123080	ENSE00001456048
1	51819935	51822518	ENSG00000085832	ENSE00001388890
1	51826843	51827027	ENSG00000085832	ENSE00000547364
1	51829538	51829700	ENSG00000085832	ENSE00000547363
1	51831625	51831701	ENSG00000085832	ENSE00000547362
1	51860053	51860119	ENSG00000085832	ENSE00000772060
1	51864704	51864837	ENSG00000085832	ENSE00000772061
1	51866590	51866625	ENSG00000085832	ENSE00000772062
1	51868107	51868197	ENSG00000085832	ENSE00000772063
1	51869091	51869204	ENSG00000085832	ENSE00000772064
1	51871577	51871780	ENSG00000085832	ENSE00000772065
1	51873807	51874004	ENSG00000085832	ENSE00000547355
1	51875207	51875368	ENSG00000085832	ENSE00000547354
1	51887458	51887530	ENSG00000085832	ENSE00001064519
1	51906019	51906104	ENSG00000085832	ENSE00001064520
1	51910561	51910717	ENSG00000085832	ENSE00001064528
1	51912632	51912777	ENSG00000085832	ENSE00001064521
1	51913718	51913807	ENSG00000085832	ENSE00001064525
1	51926763	51926822	ENSG00000085832	ENSE00001064531
1	51929345	51929470	ENSG00000085832	ENSE00001064524
1	51930933	51930998	ENSG00000085832	ENSE00001064527
1	51934145	51934240	ENSG00000085832	ENSE00001064523
1	51937362	51937409	ENSG00000085832	ENSE00001064526
1	51938531	51938620	ENSG00000085832	ENSE00001064522
1	51946945	51946986	ENSG00000085832	ENSE00001383670
1	51984871	51985000	ENSG00000085832	ENSE00001222072
1	59246465	59249785	ENSG00000177606	ENSE00001454665
1	65305179	65305478	ENSG00000162434	ENSE00001911900
1	65306928	65306941	ENSG00000162434	ENSE00001835453
1	85731931	85733665	ENSG00000142867	ENSE00001427973
1	85736301	85736589	ENSG00000142867	ENSE00000956833
1	85741979	85742773	ENSG00000142867	ENSE00001453072
1	110881128	110884890	ENSG00000162775	ENSE00001068490
1	110888161	110888271	ENSG00000162775	ENSE00001380197
1	110888930	110889299	ENSG00000162775	ENSE00001721465
1	113243728	113244335	ENSG00000155366	ENSE00001848181
1	113245185	113245315	ENSG00000155366	ENSE00001683192
1	113245621	113245741	ENSG00000155366	ENSE00001020610
1	113246266	113246428	ENSG00000155366	ENSE00001995682
1	113247722	113247790	ENSG00000155366	ENSE00001450521
1	113249700	113249804	ENSG00000155366	ENSE00001814347
1	114935399	114940482	ENSG00000197323	ENSE00001450301
1	114940562	114940612	ENSG00000197323	ENSE00000784411
1	114942079	114942231	ENSG00000197323	ENSE00000784410
1	114944011	114944085	ENSG00000197323	ENSE00000784409
1	114945382	114945505	ENSG00000197323	ENSE00000784408
1	114948032	114948381	ENSG00000197323	ENSE00000784407
1	114949563	114949722	ENSG00000197323	ENSE00000784406
1	114951299	114951362	ENSG00000197323	ENSE00000784405
1	114952806	114952938	ENSG00000197323	ENSE00000784404
1	114964058	114964258	ENSG00000197323	ENSE00000784403
1	114967213	114967377	ENSG00000197323	ENSE00000784402
1	114968071	114968345	ENSG00000197323	ENSE00001215827
1	114969799	114969916	ENSG00000197323	ENSE00000784400
1	114970370	114970516	ENSG00000197323	ENSE00001688367
1	114973420	114973534	ENSG00000197323	ENSE00001744251
1	114976239	114976355	ENSG00000197323	ENSE00001693331
1	115005726	115005858	ENSG00000197323	ENSE00001769936
1	115006034	115006178	ENSG00000197323	ENSE00001595585
1	115006892	115007010	ENSG00000197323	ENSE00001749166
1	115053172	115053781	ENSG00000197323	ENSE00001995787
1	115247090	115250671	ENSG00000213281	ENSE00001450280
1	115250775	115250813	ENSG00000213281	ENSE00001365300
1	115251152	115251275	ENSG00000213281	ENSE00000800104
1	115252190	115252349	ENSG00000213281	ENSE00000784343
1	115256421	115256599	ENSG00000213281	ENSE00001751295
1	115258671	115258798	ENSG00000213281	ENSE00001450282
1	115259279	115259515	ENSG00000213281	ENSE00001364464
1	120454176	120459317	ENSG00000134250	ENSE00001123152
1	120460288	120460385	ENSG00000134250	ENSE00000913353
1	120461029	120461176	ENSG00000134250	ENSE00000913352
1	120461935	120462236	ENSG00000134250	ENSE00000913351
1	120462852	120463020	ENSG00000134250	ENSE00000913350
1	120464336	120464432	ENSG00000134250	ENSE00000913349
1	120464859	120465069	ENSG00000134250	ENSE00000913348
1	120465259	120465401	ENSG00000134250	ENSE00000913347
1	120466260	120466607	ENSG00000134250	ENSE00000913346
1	120467928	120468433	ENSG00000134250	ENSE00000913345
1	120469122	120469234	ENSG00000134250	ENSE00000913344
1	120471599	120471835	ENSG00000134250	ENSE00000957931
1	120478095	120478227	ENSG00000134250	ENSE00000913342
1	120479905	120480089	ENSG00000134250	ENSE00000913341
1	120480480	120480633	ENSG00000134250	ENSE00000913340
1	120483178	120483379	ENSG00000134250	ENSE00000913339
1	120484149	120484377	ENSG00000134250	ENSE00001022881
1	120491037	120491189	ENSG00000134250	ENSE00001073396
1	120491630	120491749	ENSG00000134250	ENSE00000913336
1	120493347	120493460	ENSG00000134250	ENSE00000913335
1	120496166	120496311	ENSG00000134250	ENSE00000913334
1	120497663	120497855	ENSG00000134250	ENSE00000913333
1	120502015	120502125	ENSG00000134250	ENSE00000913332
1	120506197	120506430	ENSG00000134250	ENSE00000913331
1	120508076	120508189	ENSG00000134250	ENSE00000913330
1	120508999	120509112	ENSG00000134250	ENSE00000913329
1	120510056	120510244	ENSG00000134250	ENSE00000913328
1	120510700	120510855	ENSG00000134250	ENSE00000913327
1	120512134	120512367	ENSG00000134250	ENSE00000913326
1	120529583	120529705	ENSG00000134250	ENSE00000913325
1	120539620	120539955	ENSG00000134250	ENSE00001613149
1	120547952	120548211	ENSG00000134250	ENSE00001600065
1	120572529	120572610	ENSG00000134250	ENSE00001789051
1	120611948	120612240	ENSG00000134250	ENSE00001885549
1	144851427	144852499	ENSG00000178104	ENSE00001769971
1	144854165	144854211	ENSG00000178104	ENSE00001806282
1	144854518	144854656	ENSG00000178104	ENSE00001789334
1	144855740	144855883	ENSG00000178104	ENSE00001794788
1	144856816	144857042	ENSG00000178104	ENSE00001641505
1	144857612	144857728	ENSG00000178104	ENSE00001733201
1	144859759	144859998	ENSG00000178104	ENSE00001691337
1	144863318	144863442	ENSG00000178104	ENSE00001802405
1	144864135	144864324	ENSG00000178104	ENSE00001592464
1	144865810	144865929	ENSG00000178104	ENSE00001682248
1	144866592	144866723	ENSG00000178104	ENSE00001743516
1	144867921	144868172	ENSG00000178104	ENSE00001678885
1	144873877	144874029	ENSG00000178104	ENSE00001614506
1	144874681	144874904	ENSG00000178104	ENSE00001659987
1	144875977	144876028	ENSG00000178104	ENSE00001669504
1	144877036	144877271	ENSG00000178104	ENSE00001731085
1	144879035	144879563	ENSG00000178104	ENSE00001681553
1	144880742	144880861	ENSG00000178104	ENSE00001628805
1	144881430	144881622	ENSG00000178104	ENSE00001618445
1	144882776	144882881	ENSG00000178104	ENSE00001342329
1	144886097	144886329	ENSG00000178104	ENSE00001720671
1	144892501	144892589	ENSG00000178104	ENSE00001995546
1	144903077	144903204	ENSG00000178104	ENSE00001771922
1	144904625	144904737	ENSG00000178104	ENSE00001713020
1	144906059	144906196	ENSG00000178104	ENSE00001627519
1	144906421	144906537	ENSG00000178104	ENSE00001651316
1	144909869	144909960	ENSG00000178104	ENSE00001619604
1	144911882	144911963	ENSG00000178104	ENSE00001805606
1	144912130	144912294	ENSG00000178104	ENSE00001598186
1	144915445	144915639	ENSG00000178104	ENSE00001640339
1	144916570	144916749	ENSG00000178104	ENSE00001784006
1	144917499	144917636	ENSG00000178104	ENSE00001668306
1	144917819	144917932	ENSG00000178104	ENSE00001751554
1	144918833	144918991	ENSG00000178104	ENSE00001627022
1	144921835	144922047	ENSG00000178104	ENSE00001797619
1	144922187	144922279	ENSG00000178104	ENSE00001592772
1	144922519	144922638	ENSG00000178104	ENSE00001681057
1	144923690	144923821	ENSG00000178104	ENSE00001624024
1	144946625	144946742	ENSG00000178104	ENSE00001686394
1	144952201	144952376	ENSG00000178104	ENSE00001998657
1	144952566	144952689	ENSG00000178104	ENSE00001794540
1	144955216	144955292	ENSG00000178104	ENSE00001212098
1	144994591	144994701	ENSG00000178104	ENSE00001342361
1	145015860	145016011	ENSG00000178104	ENSE00001211793
1	145021112	145021167	ENSG00000178104	ENSE00001211798
1	145039590	145039874	ENSG00000178104	ENSE00001212642
1	147013182	147013444	ENSG00000116128	ENSE00001344656
1	147076570	147076704	ENSG00000116128	ENSE00001344647
1	147078577	147078659	ENSG00000116128	ENSE00001344643
1	147083377	147083688	ENSG00000116128	ENSE00001156130
1	147084682	147084998	ENSG00000116128	ENSE00000824226
1	147086226	147086415	ENSG00000116128	ENSE00000787540
1	147087603	147087702	ENSG00000116128	ENSE00000787541
1	147090622	147092863	ENSG00000116128	ENSE00000787543
1	147094072	147094332	ENSG00000116128	ENSE00000903093
1	147095643	147098017	ENSG00000116128	ENSE00001156122
1	150782189	150784586	ENSG00000143437	ENSE00001855735
1	150785648	150785814	ENSG00000143437	ENSE00001371736
1	150786553	150786715	ENSG00000143437	ENSE00001151505
1	150788735	150788882	ENSG00000143437	ENSE00001044548
1	150789264	150789366	ENSG00000143437	ENSE00001044520
1	150789558	150789678	ENSG00000143437	ENSE00001044525
1	150789837	150789909	ENSG00000143437	ENSE00001044549
1	150790396	150790506	ENSG00000143437	ENSE00001044530
1	150795670	150795821	ENSG00000143437	ENSE00001804030
1	150799019	150799093	ENSG00000143437	ENSE00001186051
1	150801569	150801703	ENSG00000143437	ENSE00001414390
1	150802380	150802456	ENSG00000143437	ENSE00001417988
1	150804294	150804379	ENSG00000143437	ENSE00000960033
1	150804810	150804875	ENSG00000143437	ENSE00000960032
1	150807014	150807116	ENSG00000143437	ENSE00000960031
1	150808756	150808969	ENSG00000143437	ENSE00000960030
1	150811917	150812130	ENSG00000143437	ENSE00000960029
1	150814900	150814944	ENSG00000143437	ENSE00001263986
1	150818739	150818783	ENSG00000143437	ENSE00000960027
1	150825238	150825282	ENSG00000143437	ENSE00001071957
1	150830825	150830936	ENSG00000143437	ENSE00001717520
1	150849019	150849213	ENSG00000143437	ENSE00001822519
1	151030234	151033029	ENSG00000213190	ENSE00001448289
1	151039695	151040970	ENSG00000213190	ENSE00001448288
1	154140229	154140416	ENSG00000143549	ENSE00001212100
1	154141781	154141859	ENSG00000143549	ENSE00001640091
1	154142876	154142945	ENSG00000143549	ENSE00001741584
1	154143125	154143187	ENSG00000143549	ENSE00001676704
1	154143889	154143964	ENSG00000143549	ENSE00001701463
1	154145384	154145454	ENSG00000143549	ENSE00000960792
1	154145560	154145677	ENSG00000143549	ENSE00001666218
1	154148591	154148724	ENSG00000143549	ENSE00001770711
1	154163662	154163787	ENSG00000143549	ENSE00000960798
1	154164378	154164580	ENSG00000143549	ENSE00001212161
1	155158300	155158685	ENSG00000185499	ENSE00001447042
1	155159701	155159850	ENSG00000185499	ENSE00001334018
1	155159931	155160052	ENSG00000185499	ENSE00001383194
1	155160198	155160334	ENSG00000185499	ENSE00001074871
1	155160484	155160539	ENSG00000185499	ENSE00001736868
1	155160639	155161092	ENSG00000185499	ENSE00001447043
1	155161699	155162074	ENSG00000185499	ENSE00001447044
1	155162577	155162706	ENSG00000185499	ENSE00001447045
1	156737292	156738031	ENSG00000143294	ENSE00001833466
1	156752074	156752121	ENSG00000143294	ENSE00000959077
1	156756400	156756966	ENSG00000143294	ENSE00000959078
1	156761489	156761584	ENSG00000143294	ENSE00000959079
1	156764457	156764600	ENSG00000143294	ENSE00000959080
1	156767068	156767133	ENSG00000143294	ENSE00000959081
1	156770166	156770609	ENSG00000143294	ENSE00001870245
1	156830607	156830938	ENSG00000198400	ENSE00001958335
1	156834146	156834220	ENSG00000198400	ENSE00001167256
1	156834520	156834591	ENSG00000198400	ENSE00001167252
1	156836702	156836770	ENSG00000198400	ENSE00001167244
1	156837896	156838041	ENSG00000198400	ENSE00001167238
1	156838297	156838439	ENSG00000198400	ENSE00001167233
1	156841415	156841547	ENSG00000198400	ENSE00000788833
1	156843425	156843751	ENSG00000198400	ENSE00001167224
1	156844363	156844418	ENSG00000198400	ENSE00001167216
1	156844698	156844800	ENSG00000198400	ENSE00000788837
1	156845312	156845458	ENSG00000198400	ENSE00001167209
1	156845872	156846002	ENSG00000198400	ENSE00001054783
1	156846192	156846364	ENSG00000198400	ENSE00001054793
1	156848914	156849154	ENSG00000198400	ENSE00000816616
1	156849791	156849949	ENSG00000198400	ENSE00001769348
1	156851249	156851642	ENSG00000198400	ENSE00001167263
1	157543539	157545400	ENSG00000163518	ENSE00001075592
1	157545489	157545520	ENSG00000163518	ENSE00001054951
1	157548264	157548332	ENSG00000163518	ENSE00000959114
1	157548560	157548642	ENSG00000163518	ENSE00000959113
1	157550111	157550138	ENSG00000163518	ENSE00001054956
1	157551321	157551434	ENSG00000163518	ENSE00000959112
1	157555958	157556245	ENSG00000163518	ENSE00000959111
1	157557066	157557350	ENSG00000163518	ENSE00000959110
1	157557655	157557909	ENSG00000163518	ENSE00000959109
1	157558994	157559248	ENSG00000163518	ENSE00000959108
1	157566118	157566138	ENSG00000163518	ENSE00001054954
1	157567704	157567870	ENSG00000163518	ENSE00001075588
1	161284047	161284215	ENSG00000143252	ENSE00001843316
1	161293404	161293460	ENSG00000143252	ENSE00001265352
1	161298186	161298287	ENSG00000143252	ENSE00000958865
1	161310384	161310445	ENSG00000143252	ENSE00000958866
1	161326467	161326630	ENSG00000143252	ENSE00000958867
1	161332119	161332984	ENSG00000143252	ENSE00001931697
1	161632940	161633143	ENSG00000072694	ENSE00001739274
1	161640042	161640062	ENSG00000072694	ENSE00001636876
1	161641182	161641439	ENSG00000072694	ENSE00001722186
1	161642765	161643019	ENSG00000072694	ENSE00001772598
1	161643750	161643863	ENSG00000072694	ENSE00001265717
1	161645047	161645103	ENSG00000072694	ENSE00000789244
1	161647118	161647155	ENSG00000072694	ENSE00000796505
1	161647266	161647951	ENSG00000072694	ENSE00001391387
1	164529060	164529250	ENSG00000185630	ENSE00001295499
1	164532475	164532548	ENSG00000185630	ENSE00001316809
1	164761731	164761975	ENSG00000185630	ENSE00002015618
1	164768936	164769126	ENSG00000185630	ENSE00001293591
1	164776779	164776914	ENSG00000185630	ENSE00001742411
1	164781227	164781386	ENSG00000185630	ENSE00001307789
1	164790774	164790863	ENSG00000185630	ENSE00001720646
1	164815821	164816192	ENSG00000185630	ENSE00001445873
1	169433147	169435215	ENSG00000117479	ENSE00001357740
1	169437349	169437490	ENSG00000117479	ENSE00001021778
1	169437882	169438074	ENSG00000117479	ENSE00000789594
1	169439202	169439424	ENSG00000117479	ENSE00000789595
1	169446393	169446995	ENSG00000117479	ENSE00000789596
1	169454801	169455241	ENSG00000117479	ENSE00001320571
1	170632323	170633600	ENSG00000116132	ENSE00001907015
1	170688867	170689042	ENSG00000116132	ENSE00000814529
1	170695361	170695542	ENSG00000116132	ENSE00000789701
1	170699418	170699489	ENSG00000116132	ENSE00001173392
1	170705189	170708560	ENSG00000116132	ENSE00001821799
1	173872947	173873203	ENSG00000117601	ENSE00001876994
1	173876588	173876652	ENSG00000117601	ENSE00001383315
1	173878690	173879080	ENSG00000117601	ENSE00000789908
1	173879892	173880029	ENSG00000117601	ENSE00000789909
1	173880937	173881152	ENSG00000117601	ENSE00000789910
1	173883691	173884057	ENSG00000117601	ENSE00000814673
1	173886357	173886516	ENSG00000117601	ENSE00001944151
1	179076757	179078576	ENSG00000143322	ENSE00001864715
1	179079417	179079590	ENSG00000143322	ENSE00001578655
1	179081444	179081533	ENSG00000143322	ENSE00001578442
1	179084013	179084165	ENSG00000143322	ENSE00001586766
1	179086467	179086651	ENSG00000143322	ENSE00001748995
1	179087722	179087899	ENSG00000143322	ENSE00001583200
1	179089325	179089409	ENSG00000143322	ENSE00001584901
1	179090730	179091002	ENSG00000143322	ENSE00001586722
1	179095512	179095807	ENSG00000143322	ENSE00001589347
1	179100446	179100616	ENSG00000143322	ENSE00001579514
1	179102447	179102509	ENSG00000143322	ENSE00001445183
1	179198376	179198736	ENSG00000143322	ENSE00001445182
1	180123969	180124307	ENSG00000116260	ENSE00001848814
1	180135626	180135726	ENSG00000116260	ENSE00000822660
1	180144456	180144501	ENSG00000116260	ENSE00000822661
1	180145066	180145168	ENSG00000116260	ENSE00000822662
1	180147929	180148019	ENSG00000116260	ENSE00000790155
1	180151309	180151454	ENSG00000116260	ENSE00000790156
1	180153051	180153185	ENSG00000116260	ENSE00000790157
1	180155188	180155317	ENSG00000116260	ENSE00000790158
1	180158687	180158809	ENSG00000116260	ENSE00001344093
1	180159568	180159715	ENSG00000116260	ENSE00001344126
1	180163348	180163527	ENSG00000116260	ENSE00001344115
1	180165397	180173165	ENSG00000116260	ENSE00001445106
1	186265978	186266083	ENSG00000116690	ENSE00001269472
1	186269223	186269345	ENSG00000116690	ENSE00000790813
1	186270724	186270843	ENSG00000116690	ENSE00000790814
1	186273240	186273389	ENSG00000116690	ENSE00000823015
1	186273926	186274054	ENSG00000116690	ENSE00001030848
1	186275450	186278272	ENSG00000116690	ENSE00000823017
1	186278925	186279002	ENSG00000116690	ENSE00000790817
1	186280166	186280302	ENSG00000116690	ENSE00000790818
1	186280572	186280728	ENSG00000116690	ENSE00000823018
1	186281307	186281504	ENSG00000116690	ENSE00000823019
1	186281901	186282026	ENSG00000116690	ENSE00000790821
1	186282813	186283694	ENSG00000116690	ENSE00001635116
1	186282954	186283158	ENSG00000047410	ENSE00001444646
1	186283761	186283856	ENSG00000047410	ENSE00000823022
1	186286614	186286732	ENSG00000047410	ENSE00000790824
1	186287579	186287735	ENSG00000047410	ENSE00000790825
1	186287865	186287960	ENSG00000047410	ENSE00000823023
1	186289444	186289550	ENSG00000047410	ENSE00000790827
1	186291450	186291544	ENSG00000047410	ENSE00000790828
1	186291650	186291718	ENSG00000047410	ENSE00000790829
1	186292818	186293002	ENSG00000047410	ENSE00000790830
1	186294896	186294986	ENSG00000047410	ENSE00000790831
1	186295236	186295367	ENSG00000047410	ENSE00001030908
1	186296592	186296792	ENSG00000047410	ENSE00001444649
1	186300630	186300713	ENSG00000047410	ENSE00001030927
1	186301327	186301475	ENSG00000047410	ENSE00001030900
1	186302254	186302526	ENSG00000047410	ENSE00001030886
1	186303457	186303665	ENSG00000047410	ENSE00001030902
1	186304200	186304261	ENSG00000047410	ENSE00001030922
1	186304470	186304675	ENSG00000047410	ENSE00001030889
1	186305628	186305826	ENSG00000047410	ENSE00001030903
1	186306145	186306288	ENSG00000047410	ENSE00001030892
1	186307165	186307375	ENSG00000047410	ENSE00001030928
1	186308774	186308904	ENSG00000047410	ENSE00001030930
1	186310160	186310291	ENSG00000047410	ENSE00001068230
1	186310384	186310521	ENSG00000047410	ENSE00001068222
1	186312458	186312605	ENSG00000047410	ENSE00001265722
1	186313038	186313222	ENSG00000047410	ENSE00001068227
1	186313507	186313710	ENSG00000047410	ENSE00001068221
1	186314712	186314828	ENSG00000047410	ENSE00001068225
1	186315267	186315419	ENSG00000047410	ENSE00001030867
1	186316424	186316590	ENSG00000047410	ENSE00001030911
1	186319355	186319520	ENSG00000047410	ENSE00001030871
1	186320462	186320602	ENSG00000047410	ENSE00001030868
1	186321108	186321242	ENSG00000047410	ENSE00001030917
1	186322820	186322982	ENSG00000047410	ENSE00001030895
1	186324542	186324690	ENSG00000047410	ENSE00001030910
1	186324767	186324900	ENSG00000047410	ENSE00001716517
1	186325418	186325581	ENSG00000047410	ENSE00001768294
1	186326529	186326755	ENSG00000047410	ENSE00001690147
1	186327675	186327782	ENSG00000047410	ENSE00001792625
1	186328931	186329128	ENSG00000047410	ENSE00001782276
1	186329405	186329496	ENSG00000047410	ENSE00001781069
1	186329897	186330037	ENSG00000047410	ENSE00001621389
1	186330754	186330841	ENSG00000047410	ENSE00001696459
1	186330921	186331001	ENSG00000047410	ENSE00001740941
1	186331420	186331512	ENSG00000047410	ENSE00001650104
1	186331969	186332133	ENSG00000047410	ENSE00001802387
1	186332474	186332577	ENSG00000047410	ENSE00001695510
1	186337018	186337114	ENSG00000047410	ENSE00001803367
1	186340102	186340175	ENSG00000047410	ENSE00001784008
1	186342491	186342595	ENSG00000047410	ENSE00001993389
1	186344010	186344457	ENSG00000047410	ENSE00002003574
1	193091147	193091461	ENSG00000134371	ENSE00001872148
1	193094242	193094347	ENSG00000134371	ENSE00000914542
1	193099304	193099373	ENSG00000134371	ENSE00000914544
1	193104521	193104583	ENSG00000134371	ENSE00000914546
1	193104667	193104719	ENSG00000134371	ENSE00000914548
1	193107215	193107303	ENSG00000134371	ENSE00000914550
1	193110980	193111196	ENSG00000134371	ENSE00000995910
1	193116997	193117095	ENSG00000134371	ENSE00000914553
1	193119434	193119512	ENSG00000134371	ENSE00000914555
1	193121510	193121574	ENSG00000134371	ENSE00002011764
1	193172925	193172982	ENSG00000134371	ENSE00001629374
1	193181195	193181230	ENSG00000134371	ENSE00001780666
1	193181520	193181607	ENSG00000134371	ENSE00001741764
1	193202123	193202284	ENSG00000134371	ENSE00001616184
1	193205386	193205486	ENSG00000134371	ENSE00001661973
1	193218860	193219001	ENSG00000134371	ENSE00001671727
1	193219806	193223031	ENSG00000134371	ENSE00001796007
1	196621008	196621305	ENSG00000000971	ENSE00001444484
1	196642108	196642293	ENSG00000000971	ENSE00001134426
1	196642987	196643092	ENSG00000000971	ENSE00000791013
1	196645119	196645195	ENSG00000000971	ENSE00000791014
1	196646606	196646797	ENSG00000000971	ENSE00000469039
1	196648753	196648923	ENSG00000000971	ENSE00000791016
1	196654194	196654367	ENSG00000000971	ENSE00000469041
1	196658550	196658744	ENSG00000000971	ENSE00001769047
1	196659193	196659369	ENSG00000000971	ENSE00001597868
1	196682865	196683047	ENSG00000000971	ENSE00000469044
1	196684723	196684899	ENSG00000000971	ENSE00000469045
1	196694251	196694427	ENSG00000000971	ENSE00000791022
1	196695600	196695782	ENSG00000000971	ENSE00000791023
1	196695891	196696070	ENSG00000000971	ENSE00000469048
1	196697476	196697652	ENSG00000000971	ENSE00000791025
1	196705954	196706136	ENSG00000000971	ENSE00000791026
1	196706605	196706790	ENSG00000000971	ENSE00000791027
1	196709749	196709922	ENSG00000000971	ENSE00000791028
1	196711005	196711181	ENSG00000000971	ENSE00000469053
1	196712582	196712758	ENSG00000000971	ENSE00001622338
1	196714947	196715129	ENSG00000000971	ENSE00001719380
1	196716241	196716634	ENSG00000000971	ENSE00001931000
1	204485511	204485637	ENSG00000198625	ENSE00001443738
1	204494612	204494724	ENSG00000198625	ENSE00001999471
1	204495488	204495562	ENSG00000198625	ENSE00001039934
1	204499812	204499945	ENSG00000198625	ENSE00001039926
1	204501319	204501374	ENSG00000198625	ENSE00001039924
1	204506558	204506625	ENSG00000198625	ENSE00001039927
1	204507337	204507436	ENSG00000198625	ENSE00001039922
1	204511912	204512072	ENSG00000198625	ENSE00001075004
1	204513663	204513812	ENSG00000198625	ENSE00001074998
1	204515925	204516005	ENSG00000198625	ENSE00001075005
1	204518241	204527248	ENSG00000198625	ENSE00001123001
1	205577071	205585772	ENSG00000158711	ENSE00001416662
1	205588085	205588201	ENSG00000158711	ENSE00001040443
1	205589094	205589966	ENSG00000158711	ENSE00001372313
1	205592804	205593019	ENSG00000158711	ENSE00001996860
1	205600760	205601090	ENSG00000158711	ENSE00001235111
1	205626979	205628799	ENSG00000158715	ENSE00001904656
1	205630989	205631254	ENSG00000158715	ENSE00001040518
1	205631961	205632746	ENSG00000158715	ENSE00001040528
1	205633613	205634014	ENSG00000158715	ENSE00001443627
1	205649522	205649587	ENSG00000158715	ENSE00001443628
1	241660903	241661270	ENSG00000091483	ENSE00001009258
1	241663737	241663890	ENSG00000091483	ENSE00001009262
1	241665743	241665870	ENSG00000091483	ENSE00001069122
1	241667342	241667545	ENSG00000091483	ENSE00001069121
1	241669303	241669468	ENSG00000091483	ENSE00001791261
1	241671903	241672085	ENSG00000091483	ENSE00000961690
1	241675267	241675443	ENSG00000091483	ENSE00000961689
1	241676903	241677013	ENSG00000091483	ENSE00000961688
1	241680482	241680616	ENSG00000091483	ENSE00000961691
1	241682891	241683061	ENSG00000091483	ENSE00001442032
2	16082187	16082976	ENSG00000134323	ENSE00001523665
2	16085615	16087123	ENSG00000134323	ENSE00001677634
2	24807346	24807429	ENSG00000084676	ENSE00001412482
2	24866835	24866991	ENSG00000084676	ENSE00001353786
2	24881530	24881635	ENSG00000084676	ENSE00001992798
2	24888618	24888784	ENSG00000084676	ENSE00001070983
2	24896235	24896332	ENSG00000084676	ENSE00001781523
2	24905820	24905997	ENSG00000084676	ENSE00001796214
2	24914350	24914529	ENSG00000084676	ENSE00001070993
2	24916121	24916216	ENSG00000084676	ENSE00001070995
2	24920527	24920667	ENSG00000084676	ENSE00001070992
2	24927955	24928102	ENSG00000084676	ENSE00001071000
2	24929437	24930757	ENSG00000084676	ENSE00001070985
2	24933800	24933980	ENSG00000084676	ENSE00000808887
2	24949458	24949575	ENSG00000084676	ENSE00000808888
2	24951177	24951345	ENSG00000084676	ENSE00000808889
2	24952370	24952684	ENSG00000084676	ENSE00000808890
2	24962301	24962402	ENSG00000084676	ENSE00000726392
2	24964653	24965055	ENSG00000084676	ENSE00000726395
2	24974851	24975025	ENSG00000084676	ENSE00000808891
2	24980842	24981025	ENSG00000084676	ENSE00000726401
2	24985556	24985645	ENSG00000084676	ENSE00000726404
2	24990948	24991004	ENSG00000084676	ENSE00001300903
2	24991090	24993571	ENSG00000084676	ENSE00001678004
2	25042041	25042983	ENSG00000138031	ENSE00001071006
2	25043593	25043717	ENSG00000138031	ENSE00000932298
2	25044386	25044509	ENSG00000138031	ENSE00000932299
2	25045380	25045499	ENSG00000138031	ENSE00000932300
2	25046078	25046224	ENSG00000138031	ENSE00000932301
2	25047247	25047405	ENSG00000138031	ENSE00000932302
2	25048914	25048995	ENSG00000138031	ENSE00001170680
2	25050415	25050477	ENSG00000138031	ENSE00000932304
2	25050771	25050892	ENSG00000138031	ENSE00001553700
2	25053578	25053694	ENSG00000138031	ENSE00000932306
2	25054531	25054618	ENSG00000138031	ENSE00001672549
2	25057354	25057515	ENSG00000138031	ENSE00000932308
2	25057663	25057805	ENSG00000138031	ENSE00000932309
2	25059786	25059914	ENSG00000138031	ENSE00000932310
2	25061314	25061491	ENSG00000138031	ENSE00000932311
2	25061716	25061781	ENSG00000138031	ENSE00001555223
2	25062742	25062900	ENSG00000138031	ENSE00000932312
2	25064128	25064255	ENSG00000138031	ENSE00002014309
2	25064425	25064536	ENSG00000138031	ENSE00001771274
2	25065123	25065253	ENSG00000138031	ENSE00001696901
2	25095439	25095588	ENSG00000138031	ENSE00001719512
2	25141182	25142055	ENSG00000138031	ENSE00002018189
2	29415640	29416788	ENSG00000171094	ENSE00001140354
2	29419636	29419726	ENSG00000171094	ENSE00001154361
2	29420408	29420542	ENSG00000171094	ENSE00001154367
2	29430037	29430138	ENSG00000171094	ENSE00001682043
2	29432652	29432744	ENSG00000171094	ENSE00001154381
2	29436850	29436947	ENSG00000171094	ENSE00001154390
2	29443572	29443701	ENSG00000171094	ENSE00001154395
2	29445210	29445274	ENSG00000171094	ENSE00001154399
2	29445383	29445473	ENSG00000171094	ENSE00001154403
2	29446208	29446425	ENSG00000171094	ENSE00001599882
2	42553230	42553392	ENSG00000143924	ENSE00001753877
2	42556026	42556156	ENSG00000143924	ENSE00001219250
2	42556874	42557423	ENSG00000143924	ENSE00001791881
2	47630320	47630541	ENSG00000095002	ENSE00001557893
2	47635540	47635694	ENSG00000095002	ENSE00001677733
2	47637233	47637376	ENSG00000095002	ENSE00001591519
2	47641510	47641557	ENSG00000095002	ENSE00001775693
2	47643435	47643568	ENSG00000095002	ENSE00002012376
2	47656881	47657080	ENSG00000095002	ENSE00001619311
2	47672687	47672796	ENSG00000095002	ENSE00001593828
2	47690170	47690293	ENSG00000095002	ENSE00001800069
2	47691419	47691465	ENSG00000095002	ENSE00001717322
2	48011320	48011377	ENSG00000116062	ENSE00001796073
2	48018066	48018262	ENSG00000116062	ENSE00001614111
2	48023033	48023202	ENSG00000116062	ENSE00001651751
2	48025750	48025872	ENSG00000116062	ENSE00001806809
2	60678302	60679801	ENSG00000119866	ENSE00001717089
2	60687817	60689559	ENSG00000119866	ENSE00001163605
2	60695867	60695968	ENSG00000119866	ENSE00001717910
2	60773106	60773435	ENSG00000119866	ENSE00000756672
2	60780351	60780634	ENSG00000119866	ENSE00001810111
2	61108656	61108985	ENSG00000162924	ENSE00001383444
2	61118818	61118960	ENSG00000162924	ENSE00001163551
2	61121532	61121680	ENSG00000162924	ENSE00001069902
2	61128127	61128218	ENSG00000162924	ENSE00001069892
2	61144012	61144152	ENSG00000162924	ENSE00001069898
2	61145326	61145430	ENSG00000162924	ENSE00001069901
2	61145529	61145741	ENSG00000162924	ENSE00001069886
2	61147176	61147244	ENSG00000162924	ENSE00001069884
2	61147518	61147613	ENSG00000162924	ENSE00001069900
2	61147709	61147777	ENSG00000162924	ENSE00001069888
2	61148898	61150645	ENSG00000162924	ENSE00001817621
2	100623614	100623922	ENSG00000144218	ENSE00001800522
2	100625274	100625394	ENSG00000144218	ENSE00001217678
2	100720864	100720992	ENSG00000144218	ENSE00001736305
2	113279728	113280144	ENSG00000114999	ENSE00001875792
2	113286258	113289988	ENSG00000114999	ENSE00001907354
2	113973574	113976186	ENSG00000125618	ENSE00001529536
2	113977669	113977755	ENSG00000125618	ENSE00001769738
2	113984732	113984833	ENSG00000125618	ENSE00001594889
2	113992971	113993159	ENSG00000125618	ENSE00001664199
2	113994178	113994297	ENSG00000125618	ENSE00001529552
2	113999128	113999303	ENSG00000125618	ENSE00000856910
2	113999585	113999707	ENSG00000125618	ENSE00000856912
2	114000267	114000355	ENSG00000125618	ENSE00000856916
2	114002004	114002201	ENSG00000125618	ENSE00001658016
2	114004331	114004496	ENSG00000125618	ENSE00001774641
2	114035947	114036046	ENSG00000125618	ENSE00002017822
2	114036408	114036498	ENSG00000125618	ENSE00001715000
2	128014866	128015303	ENSG00000163161	ENSE00001666672
2	128016872	128017024	ENSG00000163161	ENSE00001666080
2	128018804	128018922	ENSG00000163161	ENSE00001719850
2	128028912	128029029	ENSG00000163161	ENSE00001796701
2	128030441	128030537	ENSG00000163161	ENSE00001625520
2	128036749	128036951	ENSG00000163161	ENSE00001762235
2	128038023	128038207	ENSG00000163161	ENSE00001801714
2	128044279	128044593	ENSG00000163161	ENSE00001738541
2	128046236	128046440	ENSG00000163161	ENSE00001785440
2	128046913	128047077	ENSG00000163161	ENSE00001752429
2	128047265	128047400	ENSG00000163161	ENSE00001772794
2	128047800	128047849	ENSG00000163161	ENSE00001651392
2	128050186	128050422	ENSG00000163161	ENSE00001661768
2	128051089	128051294	ENSG00000163161	ENSE00001713832
2	128051630	128051752	ENSG00000163161	ENSE00001206955
2	175664091	175665015	ENSG00000128656	ENSE00001924659
2	175666435	175666540	ENSG00000128656	ENSE00001993202
2	175673633	175673770	ENSG00000128656	ENSE00002011797
2	175676239	175676316	ENSG00000128656	ENSE00000782471
2	175677037	175677210	ENSG00000128656	ENSE00001678674
2	175689162	175689246	ENSG00000128656	ENSE00001716259
2	175711608	175711685	ENSG00000128656	ENSE00001680606
2	175742568	175742856	ENSG00000128656	ENSE00000882872
2	175779786	175779899	ENSG00000128656	ENSE00001616365
2	175783262	175783293	ENSG00000128656	ENSE00001593441
2	175809616	175809671	ENSG00000128656	ENSE00001659179
2	175816892	175816930	ENSG00000128656	ENSE00001770698
2	175869622	175869954	ENSG00000128656	ENSE00001880362
2	176957619	176958399	ENSG00000128714	ENSE00000882905
2	176959208	176960977	ENSG00000128714	ENSE00001272192
2	176968944	176969354	ENSG00000128713	ENSE00001938564
2	176973635	176974482	ENSG00000128713	ENSE00001512329
2	190649107	190649319	ENSG00000064933	ENSE00001841471
2	190656516	190656667	ENSG00000064933	ENSE00002000388
2	190660495	190660677	ENSG00000064933	ENSE00001709397
2	190670378	190670480	ENSG00000064933	ENSE00001643040
2	190682743	190682906	ENSG00000064933	ENSE00001652609
2	190708690	190708806	ENSG00000064933	ENSE00001781594
2	190717381	190717503	ENSG00000064933	ENSE00001737065
2	190718665	190718808	ENSG00000064933	ENSE00001782890
2	190718965	190719854	ENSG00000064933	ENSE00001702122
2	190728469	190728954	ENSG00000064933	ENSE00001995210
2	190732525	190732655	ENSG00000064933	ENSE00001615641
2	190738222	190738382	ENSG00000064933	ENSE00002016284
2	190741998	190742355	ENSG00000064933	ENSE00001860965
2	208394461	208394742	ENSG00000118260	ENSE00001687552
2	208420352	208420473	ENSG00000118260	ENSE00002004922
2	208424950	208425096	ENSG00000118260	ENSE00001715764
2	208432187	208432287	ENSG00000118260	ENSE00000796699
2	208434903	208435045	ENSG00000118260	ENSE00002015363
2	208439996	208440178	ENSG00000118260	ENSE00000796704
2	208442229	208442379	ENSG00000118260	ENSE00002015665
2	208461638	208462513	ENSG00000118260	ENSE00001794452
2	209100951	209101893	ENSG00000138413	ENSE00000934681
2	209103795	209103957	ENSG00000138413	ENSE00000934682
2	209104587	209104727	ENSG00000138413	ENSE00000934683
2	209106718	209106869	ENSG00000138413	ENSE00000934684
2	209108151	209108328	ENSG00000138413	ENSE00001796387
2	209110043	209110148	ENSG00000138413	ENSE00002003572
2	209113093	209113384	ENSG00000138413	ENSE00000934687
2	209116154	209116291	ENSG00000138413	ENSE00002017393
2	209118610	209118683	ENSG00000138413	ENSE00001357891
2	209119663	209119857	ENSG00000138413	ENSE00001908890
2	216176540	216176884	ENSG00000138363	ENSE00001914660
2	216177221	216177347	ENSG00000138363	ENSE00001646681
2	216182880	216182956	ENSG00000138363	ENSE00001806771
2	216184388	216184454	ENSG00000138363	ENSE00001648662
2	216189964	216190052	ENSG00000138363	ENSE00001712436
2	216190710	216190861	ENSG00000138363	ENSE00001606333
2	216191545	216191701	ENSG00000138363	ENSE00001999505
2	216197105	216197230	ENSG00000138363	ENSE00001731167
2	216198073	216198180	ENSG00000138363	ENSE00001775272
2	216199642	216199727	ENSG00000138363	ENSE00001630599
2	216200758	216200847	ENSG00000138363	ENSE00001620932
2	216203502	216203630	ENSG00000138363	ENSE00001679432
2	216209502	216209594	ENSG00000138363	ENSE00001642683
2	216211482	216211664	ENSG00000138363	ENSE00001768906
2	216213817	216213972	ENSG00000138363	ENSE00001703750
2	216214259	216214486	ENSG00000138363	ENSE00001669993
2	219846680	219846978	ENSG00000163497	ENSE00001895002
2	219848953	219849197	ENSG00000163497	ENSE00001879871
2	223064607	223065959	ENSG00000135903	ENSE00001770499
2	223066131	223066161	ENSG00000135903	ENSE00001720322
2	223066663	223066909	ENSG00000135903	ENSE00001369639
2	223084859	223085073	ENSG00000135903	ENSE00000786295
2	223085941	223086106	ENSG00000135903	ENSE00000786296
2	223096797	223097002	ENSG00000135903	ENSE00000786297
2	223158886	223159020	ENSG00000135903	ENSE00000843665
2	223160247	223160376	ENSG00000135903	ENSE00000843667
2	223161697	223161932	ENSG00000135903	ENSE00000843668
2	223163250	223163700	ENSG00000135903	ENSE00001366021
2	223725754	223725976	ENSG00000123983	ENSE00001425374
2	223752548	223752606	ENSG00000123983	ENSE00001407067
2	223773451	223773868	ENSG00000123983	ENSE00000922398
2	223781037	223781214	ENSG00000123983	ENSE00000786327
2	223782764	223782873	ENSG00000123983	ENSE00000922400
2	223783782	223783920	ENSG00000123983	ENSE00000786329
2	223785998	223786148	ENSG00000123983	ENSE00000786330
2	223787426	223787549	ENSG00000123983	ENSE00000786331
2	223787796	223787867	ENSG00000123983	ENSE00000786332
2	223789174	223789313	ENSG00000123983	ENSE00000922405
2	223791735	223791907	ENSG00000123983	ENSE00000786334
2	223793580	223793654	ENSG00000123983	ENSE00000786335
2	223795339	223795530	ENSG00000123983	ENSE00000922408
2	223797884	223797998	ENSG00000123983	ENSE00001733043
2	223799248	223799405	ENSG00000123983	ENSE00000843699
2	223806215	223806940	ENSG00000123983	ENSE00001914532
2	237476430	237476484	ENSG00000144476	ENSE00001728209
2	237489083	237489740	ENSG00000144476	ENSE00001637250
3	9432995	9433510	ENSG00000196220	ENSE00001863914
3	9439108	9439200	ENSG00000196220	ENSE00001946944
3	10068113	10068157	ENSG00000144554	ENSE00001218736
3	10070309	10070405	ENSG00000144554	ENSE00001218781
3	10074516	10074656	ENSG00000144554	ENSE00001647146
3	10076153	10076220	ENSG00000144554	ENSE00001077511
3	10076379	10076482	ENSG00000144554	ENSE00001077506
3	10076857	10076917	ENSG00000144554	ENSE00001077497
3	10077971	10078023	ENSG00000144554	ENSE00001077508
3	10080963	10081041	ENSG00000144554	ENSE00001077504
3	10081405	10081560	ENSG00000144554	ENSE00001745186
3	10183532	10183620	ENSG00000134086	ENSE00001732170
3	10186388	10186392	ENSG00000134086	ENSE00001683797
3	10188198	10188320	ENSG00000134086	ENSE00001163994
3	10191471	10193744	ENSG00000134086	ENSE00001218025
3	12353887	12353952	ENSG00000132170	ENSE00001527005
3	12421203	12421430	ENSG00000132170	ENSE00002000208
3	12422821	12422990	ENSG00000132170	ENSE00001710598
3	12434113	12434251	ENSG00000132170	ENSE00001791391
3	12447381	12447580	ENSG00000132170	ENSE00001651997
3	12475397	12475715	ENSG00000132170	ENSE00001655120
3	12625108	12626156	ENSG00000132155	ENSE00001001596
3	12626346	12626480	ENSG00000132155	ENSE00001748764
3	12626621	12626752	ENSG00000132155	ENSE00001758370
3	12627180	12627298	ENSG00000132155	ENSE00001610290
3	12629090	12629136	ENSG00000132155	ENSE00001803276
3	12632297	12632473	ENSG00000132155	ENSE00001651042
3	12633207	12633291	ENSG00000132155	ENSE00001683112
3	12641190	12641307	ENSG00000132155	ENSE00001609464
3	12641651	12641778	ENSG00000132155	ENSE00001703663
3	12641887	12641914	ENSG00000132155	ENSE00001725784
3	12644977	12645036	ENSG00000132155	ENSE00001779677
3	12645635	12645788	ENSG00000132155	ENSE00001732694
3	12647700	12647798	ENSG00000132155	ENSE00001594348
3	12650265	12650422	ENSG00000132155	ENSE00001694126
3	12650732	12650834	ENSG00000132155	ENSE00001712492
3	12653449	12653561	ENSG00000132155	ENSE00000966591
3	12660014	12660246	ENSG00000132155	ENSE00000966590
3	12705312	12705614	ENSG00000132155	ENSE00001627068
3	14188967	14189501	ENSG00000154767	ENSE00001776697
3	14190062	14190233	ENSG00000154767	ENSE00001688799
3	14190314	14190428	ENSG00000154767	ENSE00001782130
3	15672953	15673002	ENSG00000169814	ENSE00001601079
3	15676931	15677195	ENSG00000169814	ENSE00001598258
3	15683415	15683564	ENSG00000169814	ENSE00001149075
3	15685823	15687324	ENSG00000169814	ENSE00001218422
3	37070297	37070423	ENSG00000076242	ENSE00001697528
3	37081677	37081729	ENSG00000076242	ENSE00001722757
3	37081734	37081780	ENSG00000076242	ENSE00001642418
3	37083753	37083822	ENSG00000076242	ENSE00001806034
3	37091977	37092144	ENSG00000076242	ENSE00001547131
3	41241044	41241161	ENSG00000168036	ENSE00001524182
3	41265512	41265572	ENSG00000168036	ENSE00002003559
3	41266233	41266244	ENSG00000168036	ENSE00001608799
3	41266445	41266698	ENSG00000168036	ENSE00001677143
3	41266825	41267063	ENSG00000168036	ENSE00001615296
3	41267151	41267352	ENSG00000168036	ENSE00001718473
3	41268699	41268843	ENSG00000168036	ENSE00001610302
3	41274832	41274935	ENSG00000168036	ENSE00001748504
3	41275020	41275358	ENSG00000168036	ENSE00001636644
3	41275630	41275788	ENSG00000168036	ENSE00001754737
3	41277215	41277334	ENSG00000168036	ENSE00002008455
3	41277840	41277990	ENSG00000168036	ENSE00002003789
3	41278079	41278200	ENSG00000168036	ENSE00001624205
3	41279507	41279567	ENSG00000168036	ENSE00001726637
3	41280625	41281043	ENSG00000168036	ENSE00001801658
3	47057928	47058744	ENSG00000181555	ENSE00001605901
3	47059128	47059229	ENSG00000181555	ENSE00001665631
3	47061250	47061330	ENSG00000181555	ENSE00001750412
3	47079156	47079267	ENSG00000181555	ENSE00001694603
3	47084051	47084190	ENSG00000181555	ENSE00001716466
3	47087977	47088111	ENSG00000181555	ENSE00001747399
3	47098311	47098980	ENSG00000181555	ENSE00001696722
3	47103653	47103836	ENSG00000181555	ENSE00001602260
3	47108560	47108608	ENSG00000181555	ENSE00001744143
3	47125210	47125872	ENSG00000181555	ENSE00001778453
3	47127685	47127804	ENSG00000181555	ENSE00001699152
3	47129603	47129737	ENSG00000181555	ENSE00001629745
3	47139445	47139571	ENSG00000181555	ENSE00001623697
3	47142948	47143045	ENSG00000181555	ENSE00001672293
3	47144836	47144913	ENSG00000181555	ENSE00001668747
3	47147487	47147610	ENSG00000181555	ENSE00001267623
3	47155366	47155494	ENSG00000181555	ENSE00001662855
3	47158113	47158244	ENSG00000181555	ENSE00001702816
3	47161672	47164616	ENSG00000181555	ENSE00001670640
3	48701364	48701567	ENSG00000213672	ENSE00001371860
3	48715997	48716169	ENSG00000213672	ENSE00001204809
3	48716310	48716402	ENSG00000213672	ENSE00001063264
3	48716488	48716616	ENSG00000213672	ENSE00001063269
3	48716810	48716890	ENSG00000213672	ENSE00001063258
3	48717008	48717146	ENSG00000213672	ENSE00001063262
3	48717234	48717320	ENSG00000213672	ENSE00001063255
3	48717492	48717662	ENSG00000213672	ENSE00001204828
3	48718720	48719213	ENSG00000213672	ENSE00001204831
3	48719478	48719589	ENSG00000213672	ENSE00001628940
3	48719781	48719985	ENSG00000213672	ENSE00001655954
3	48720336	48720445	ENSG00000213672	ENSE00001063261
3	48723070	48723334	ENSG00000213672	ENSE00001308576
3	49162720	49162917	ENSG00000172037	ENSE00001910583
3	49163180	49163323	ENSG00000172037	ENSE00001684878
3	49163400	49163616	ENSG00000172037	ENSE00001947815
3	69788586	69788852	ENSG00000187098	ENSE00001940141
3	69928285	69928534	ENSG00000187098	ENSE00001995070
3	69986973	69987200	ENSG00000187098	ENSE00001272632
3	69988249	69988332	ENSG00000187098	ENSE00001272693
3	69990387	69990482	ENSG00000187098	ENSE00001338969
3	69998202	69998319	ENSG00000187098	ENSE00001272626
3	70000981	70001037	ENSG00000187098	ENSE00001518187
3	70005606	70005681	ENSG00000187098	ENSE00001184027
3	70008424	70008571	ENSG00000187098	ENSE00001184021
3	70013998	70017487	ENSG00000187098	ENSE00001949923
3	71003844	71008542	ENSG00000114861	ENSE00001899813
3	71015041	71015207	ENSG00000114861	ENSE00001762809
3	71019887	71019956	ENSG00000114861	ENSE00001655070
3	71021706	71021827	ENSG00000114861	ENSE00001802660
3	71026092	71026193	ENSG00000114861	ENSE00002010347
3	71026794	71026873	ENSG00000114861	ENSE00001735768
3	71026979	71027180	ENSG00000114861	ENSE00001258613
3	71037145	71037228	ENSG00000114861	ENSE00001002137
3	71050123	71050210	ENSG00000114861	ENSE00001258621
3	71064700	71064804	ENSG00000114861	ENSE00002007903
3	71090479	71090683	ENSG00000114861	ENSE00001389402
3	71096093	71096246	ENSG00000114861	ENSE00001258722
3	71101688	71101777	ENSG00000114861	ENSE00001150680
3	71102787	71102924	ENSG00000114861	ENSE00001736053
3	71161687	71161788	ENSG00000114861	ENSE00001772612
3	71247353	71247543	ENSG00000114861	ENSE00001998169
3	71348971	71349031	ENSG00000114861	ENSE00001258595
3	71408301	71408395	ENSG00000114861	ENSE00001258582
3	71542577	71542706	ENSG00000114861	ENSE00001411968
3	71630700	71630848	ENSG00000114861	ENSE00001258538
3	71633061	71633140	ENSG00000114861	ENSE00001415822
3	100428814	100429139	ENSG00000114354	ENSE00001867758
3	100432487	100432713	ENSG00000114354	ENSE00000967215
3	100438819	100438902	ENSG00000114354	ENSE00000967216
3	100447556	100447702	ENSG00000114354	ENSE00000774677
3	100451352	100451480	ENSG00000114354	ENSE00001878629
3	105374305	105378073	ENSG00000114423	ENSE00001755904
3	105389077	105389196	ENSG00000114423	ENSE00000774841
3	105397275	105397415	ENSG00000114423	ENSE00000774842
3	105400323	105400454	ENSG00000114423	ENSE00000774843
3	105400568	105400662	ENSG00000114423	ENSE00000774844
3	105404164	105404310	ENSG00000114423	ENSE00000774845
3	105412338	105412432	ENSG00000114423	ENSE00000774846
3	105420938	105421303	ENSG00000114423	ENSE00001607504
3	105422832	105423017	ENSG00000114423	ENSE00001767402
3	105438891	105439094	ENSG00000114423	ENSE00001654827
3	105452853	105452984	ENSG00000114423	ENSE00001694160
3	105456015	105456102	ENSG00000114423	ENSE00001616258
3	105459338	105459475	ENSG00000114423	ENSE00001696958
3	105464761	105464882	ENSG00000114423	ENSE00001692048
3	105470306	105470462	ENSG00000114423	ENSE00001628201
3	105495240	105495386	ENSG00000114423	ENSE00001686511
3	105572258	105572508	ENSG00000114423	ENSE00002005091
3	105586254	105586435	ENSG00000114423	ENSE00002003562
3	105587580	105587887	ENSG00000114423	ENSE00001340691
3	128198270	128200161	ENSG00000179348	ENSE00001380895
3	128200662	128200787	ENSG00000179348	ENSE00001732498
3	128202703	128202848	ENSG00000179348	ENSE00001657978
3	128204570	128205211	ENSG00000179348	ENSE00001258800
3	128205646	128205919	ENSG00000179348	ENSE00001383254
3	128211742	128212028	ENSG00000179348	ENSE00001348895
3	128339002	128339436	ENSG00000163902	ENSE00001890039
3	128341007	128341252	ENSG00000163902	ENSE00001252367
3	128344377	128344496	ENSG00000163902	ENSE00001252373
3	128344717	128344855	ENSG00000163902	ENSE00001252381
3	128345576	128345675	ENSG00000163902	ENSE00001252349
3	128348794	128348986	ENSG00000163902	ENSE00001252394
3	128350791	128351000	ENSG00000163902	ENSE00001252400
3	128356642	128356948	ENSG00000163902	ENSE00001997488
3	128363762	128363826	ENSG00000163902	ENSE00001918158
3	128399597	128399918	ENSG00000163902	ENSE00001854192
3	128886661	128889413	ENSG00000169714	ENSE00001752314
3	128889922	128890126	ENSG00000169714	ENSE00001712277
3	128890289	128890381	ENSG00000169714	ENSE00001177178
3	128890498	128890614	ENSG00000169714	ENSE00001514742
3	128902619	128902810	ENSG00000169714	ENSE00001279322
3	130613434	130613619	ENSG00000017260	ENSE00001344630
3	130649260	130649370	ENSG00000017260	ENSE00001436819
3	130650866	130650982	ENSG00000017260	ENSE00000778148
3	130653466	130653555	ENSG00000017260	ENSE00000778147
3	130656272	130656307	ENSG00000017260	ENSE00001018047
3	130659474	130659535	ENSG00000017260	ENSE00000778146
3	130660435	130660543	ENSG00000017260	ENSE00000778145
3	130672665	130672820	ENSG00000017260	ENSE00000778144
3	130673856	130673924	ENSG00000017260	ENSE00000778143
3	130674948	130675023	ENSG00000017260	ENSE00000778142
3	130678119	130678185	ENSG00000017260	ENSE00000778141
3	130682815	130682939	ENSG00000017260	ENSE00001151736
3	130683792	130683889	ENSG00000017260	ENSE00001311294
3	130685989	130686084	ENSG00000017260	ENSE00000778138
3	130686174	130686263	ENSG00000017260	ENSE00000778137
3	130688136	130688240	ENSG00000017260	ENSE00000778136
3	130694176	130694332	ENSG00000017260	ENSE00001315384
3	130698093	130698263	ENSG00000017260	ENSE00001320075
3	130699426	130699523	ENSG00000017260	ENSE00001151726
3	130711795	130711845	ENSG00000017260	ENSE00001328555
3	130712776	130712942	ENSG00000017260	ENSE00000778130
3	130714887	130714955	ENSG00000017260	ENSE00001151720
3	130715524	130715640	ENSG00000017260	ENSE00001151713
3	130716450	130716597	ENSG00000017260	ENSE00001151707
3	130717138	130717233	ENSG00000017260	ENSE00000778126
3	130718362	130718503	ENSG00000017260	ENSE00000778125
3	130720064	130720188	ENSG00000017260	ENSE00001151703
3	130734996	130735553	ENSG00000017260	ENSE00001713620
3	138663066	138665982	ENSG00000183770	ENSE00001290668
3	139171727	139172008	ENSG00000114113	ENSE00000794927
3	139173571	139173672	ENSG00000114113	ENSE00000778975
3	139180954	139181132	ENSG00000114113	ENSE00000778977
3	139195229	139195352	ENSG00000114113	ENSE00000794928
3	148890286	148891517	ENSG00000047457	ENSE00001915536
3	148894037	148894199	ENSG00000047457	ENSE00001245656
3	148895627	148895766	ENSG00000047457	ENSE00001245525
3	148896202	148896418	ENSG00000047457	ENSE00001245534
3	148897343	148897449	ENSG00000047457	ENSE00000779559
3	148899792	148899920	ENSG00000047457	ENSE00001008201
3	148901253	148901392	ENSG00000047457	ENSE00001008190
3	148903026	148903233	ENSG00000047457	ENSE00001008200
3	148904307	148904519	ENSG00000047457	ENSE00001008204
3	148905839	148905989	ENSG00000047457	ENSE00001008188
3	148916154	148916365	ENSG00000047457	ENSE00001008182
3	148917499	148917651	ENSG00000047457	ENSE00001008184
3	148919889	148920028	ENSG00000047457	ENSE00001008195
3	148923955	148924126	ENSG00000047457	ENSE00001008205
3	148925150	148925404	ENSG00000047457	ENSE00001008187
3	148926998	148927171	ENSG00000047457	ENSE00001245605
3	148927954	148928166	ENSG00000047457	ENSE00001245608
3	148930238	148930485	ENSG00000047457	ENSE00001893178
3	148939434	148939842	ENSG00000047457	ENSE00001008197
3	155588325	155588686	ENSG00000163655	ENSE00001297606
3	155611307	155611488	ENSG00000163655	ENSE00001302106
3	155615716	155615830	ENSG00000163655	ENSE00001323456
3	155621652	155621749	ENSG00000163655	ENSE00001303196
3	155623949	155624052	ENSG00000163655	ENSE00001321351
3	155628481	155628674	ENSG00000163655	ENSE00001315214
3	155628903	155629068	ENSG00000163655	ENSE00001169650
3	155632208	155632359	ENSG00000163655	ENSE00001169644
3	155633808	155633981	ENSG00000163655	ENSE00000779864
3	155637022	155637127	ENSG00000163655	ENSE00000779865
3	155639976	155640091	ENSG00000163655	ENSE00000779866
3	155643030	155643155	ENSG00000163655	ENSE00001169625
3	155649554	155649669	ENSG00000163655	ENSE00000805497
3	155652705	155652835	ENSG00000163655	ENSE00000805498
3	155654127	155654299	ENSG00000163655	ENSE00000779870
3	155655380	155658457	ENSG00000163655	ENSE00001890402
3	156865342	156866378	ENSG00000163660	ENSE00001899024
3	156867076	156867174	ENSG00000163660	ENSE00001077010
3	156867274	156867385	ENSG00000163660	ENSE00001342476
3	156867625	156867766	ENSG00000163660	ENSE00001077004
3	156867854	156867958	ENSG00000163660	ENSE00001314158
3	156868071	156868170	ENSG00000163660	ENSE00001342489
3	156869966	156870030	ENSG00000163660	ENSE00001272122
3	156870825	156870945	ENSG00000163660	ENSE00001272134
3	156876655	156876764	ENSG00000163660	ENSE00001272141
3	156877194	156877268	ENSG00000163660	ENSE00001272152
3	156877581	156878002	ENSG00000163660	ENSE00001847191
3	158288952	158289136	ENSG00000178053	ENSE00001994310
3	158310223	158310370	ENSG00000178053	ENSE00001773948
3	158314651	158314734	ENSG00000178053	ENSE00001270154
3	158315869	158315997	ENSG00000178053	ENSE00001270150
3	158317803	158317962	ENSG00000178053	ENSE00001995191
3	158320596	158320728	ENSG00000178053	ENSE00002001366
3	158322886	158324249	ENSG00000178053	ENSE00001941419
3	168801287	168802831	ENSG00000085276	ENSE00001204591
3	168806788	168806971	ENSG00000085276	ENSE00001993216
3	168807788	168808024	ENSG00000085276	ENSE00002017206
3	168810746	168810890	ENSG00000085276	ENSE00001999582
3	168812864	168813033	ENSG00000085276	ENSE00002008578
3	168818673	168818750	ENSG00000085276	ENSE00002007630
3	168819848	168820014	ENSG00000085276	ENSE00001998119
3	168825714	168825740	ENSG00000085276	ENSE00002006544
3	168830575	168830662	ENSG00000085276	ENSE00002017152
3	168833171	168834527	ENSG00000085276	ENSE00002017823
3	168838844	168838997	ENSG00000085276	ENSE00002016624
3	168840368	168840515	ENSG00000085276	ENSE00002011429
3	168845632	168845848	ENSG00000085276	ENSE00002004320
3	168849217	168849319	ENSG00000085276	ENSE00001713545
3	168861486	168861620	ENSG00000085276	ENSE00001780039
3	168864014	168864067	ENSG00000085276	ENSE00001512915
3	178866311	178866391	ENSG00000121879	ENSE00001493081
3	178916538	178916965	ENSG00000121879	ENSE00001139995
3	178917478	178917687	ENSG00000121879	ENSE00000997375
3	178919078	178919328	ENSG00000121879	ENSE00001077693
3	178921332	178921577	ENSG00000121879	ENSE00001077692
3	178922291	178922376	ENSG00000121879	ENSE00001077694
3	178927383	178927488	ENSG00000121879	ENSE00001077691
3	178927974	178928126	ENSG00000121879	ENSE00001128470
3	178928219	178928353	ENSG00000121879	ENSE00001128465
3	178935998	178936122	ENSG00000121879	ENSE00001077674
3	178936984	178937065	ENSG00000121879	ENSE00000826291
3	178937359	178937523	ENSG00000121879	ENSE00000826292
3	178937737	178937840	ENSG00000121879	ENSE00000826293
3	178938774	178938945	ENSG00000121879	ENSE00000826294
3	178941869	178941975	ENSG00000121879	ENSE00000826295
3	178942488	178942609	ENSG00000121879	ENSE00000826296
3	178943750	178943828	ENSG00000121879	ENSE00000826297
3	178947060	178947230	ENSG00000121879	ENSE00000826298
3	178947792	178947909	ENSG00000121879	ENSE00000826299
3	178948013	178948164	ENSG00000121879	ENSE00000826300
3	178951882	178957881	ENSG00000121879	ENSE00001139987
3	185823094	185823144	ENSG00000244405	ENSE00001928587
3	185823613	185823731	ENSG00000244405	ENSE00001994380
3	186435065	186435526	ENSG00000113889	ENSE00001816887
3	186437894	186438004	ENSG00000113889	ENSE00000781539
3	186440226	186440310	ENSG00000113889	ENSE00000781538
3	186442877	186443049	ENSG00000113889	ENSE00001252220
3	186445026	186445133	ENSG00000113889	ENSE00000871413
3	186449334	186449418	ENSG00000113889	ENSE00001151497
3	186450291	186450463	ENSG00000113889	ENSE00001029482
3	186456888	186456995	ENSG00000113889	ENSE00001029497
3	186457117	186457203	ENSG00000113889	ENSE00001029495
3	186459311	186459388	ENSG00000113889	ENSE00001151467
3	186461494	186461743	ENSG00000113889	ENSE00001874551
3	186501336	186501428	ENSG00000156976	ENSE00001842826
3	186502221	186502266	ENSG00000156976	ENSE00001681065
3	186502353	186502485	ENSG00000156976	ENSE00001694426
3	186502751	186502890	ENSG00000156976	ENSE00001695930
3	186503672	186503840	ENSG00000156976	ENSE00001609130
3	186503953	186504062	ENSG00000156976	ENSE00001790780
3	186504291	186504434	ENSG00000156976	ENSE00001697839
3	186504916	186505053	ENSG00000156976	ENSE00001633517
3	186505284	186505373	ENSG00000156976	ENSE00001735148
3	186505592	186505671	ENSG00000156976	ENSE00001617255
3	186506914	186507689	ENSG00000156976	ENSE00001874691
3	187439165	187440389	ENSG00000113916	ENSE00001140418
3	187442729	187442866	ENSG00000113916	ENSE00001660239
3	187443287	187443417	ENSG00000113916	ENSE00001721923
3	187444519	187444686	ENSG00000113916	ENSE00001601736
3	187446148	187446332	ENSG00000113916	ENSE00001591359
3	187446838	187447809	ENSG00000113916	ENSE00001609887
3	187449497	187449718	ENSG00000113916	ENSE00000781579
3	187451321	187451491	ENSG00000113916	ENSE00001992662
3	187452657	187452695	ENSG00000113916	ENSE00001377234
3	187463198	187463515	ENSG00000113916	ENSE00001564372
3	187930721	187930834	ENSG00000145012	ENSE00001512046
3	187943193	187943315	ENSG00000145012	ENSE00001512045
3	188123900	188124101	ENSG00000145012	ENSE00001270076
3	188202380	188202492	ENSG00000145012	ENSE00001185087
3	188242453	188242575	ENSG00000145012	ENSE00001029785
3	188326949	188327632	ENSG00000145012	ENSE00001029782
3	188426055	188426181	ENSG00000145012	ENSE00001029783
3	188477901	188478070	ENSG00000145012	ENSE00001079671
3	188583988	188584166	ENSG00000145012	ENSE00001029793
3	188590431	188590551	ENSG00000145012	ENSE00001029796
3	188592139	188608460	ENSG00000145012	ENSE00001270057
3	194060494	194063434	ENSG00000178772	ENSE00001226519
3	194071971	194072057	ENSG00000178772	ENSE00001226528
3	195776155	195779055	ENSG00000072274	ENSE00001511657
3	195780289	195780429	ENSG00000072274	ENSE00000781829
3	195781951	195782172	ENSG00000072274	ENSE00000781828
3	195785155	195785236	ENSG00000072274	ENSE00000781827
3	195785445	195785503	ENSG00000072274	ENSE00000781826
3	195787051	195787118	ENSG00000072274	ENSE00000781824
3	195789453	195789516	ENSG00000072274	ENSE00000781823
3	195789725	195789810	ENSG00000072274	ENSE00001189905
3	195791180	195791299	ENSG00000072274	ENSE00000781821
3	195792314	195792471	ENSG00000072274	ENSE00000781819
3	195794389	195794528	ENSG00000072274	ENSE00000781818
3	195794903	195795001	ENSG00000072274	ENSE00000781817
3	195796326	195796439	ENSG00000072274	ENSE00000336905
3	195798267	195798369	ENSG00000072274	ENSE00000781814
3	195798874	195799023	ENSG00000072274	ENSE00001615518
3	195800801	195800996	ENSG00000072274	ENSE00001645063
3	195802030	195802231	ENSG00000072274	ENSE00000336901
3	195803935	195803993	ENSG00000072274	ENSE00002013701
3	195808914	195809060	ENSG00000072274	ENSE00001645301
4	1808843	1808950	ENSG00000068078	ENSE00001212044
4	1808993	1809127	ENSG00000068078	ENSE00001079981
4	1809133	1809315	ENSG00000068078	ENSE00001211948
4	1809320	1809343	ENSG00000068078	ENSE00001421053
4	1809348	1809383	ENSG00000068078	ENSE00001211940
4	1809388	1809414	ENSG00000068078	ENSE00001212037
4	1954870	1955251	ENSG00000109685	ENSE00001665203
4	1956888	1957067	ENSG00000109685	ENSE00001602089
4	1957420	1957576	ENSG00000109685	ENSE00001603813
4	1957710	1957915	ENSG00000109685	ENSE00001759296
4	1959660	1959763	ENSG00000109685	ENSE00001628897
4	1961198	1961467	ENSG00000109685	ENSE00001647074
4	1962762	1962878	ENSG00000109685	ENSE00001723864
4	1976590	1976731	ENSG00000109685	ENSE00001644570
4	1977021	1977127	ENSG00000109685	ENSE00001782369
4	1978202	1978406	ENSG00000109685	ENSE00001690146
4	1980365	1983930	ENSG00000109685	ENSE00001662979
4	40198570	40198920	ENSG00000168421	ENSE00001489879
4	40244334	40244454	ENSG00000168421	ENSE00001170796
4	40244798	40246268	ENSG00000168421	ENSE00001122975
4	41746099	41748339	ENSG00000109132	ENSE00001014992
4	41749366	41749553	ENSG00000109132	ENSE00000712698
4	41750387	41750987	ENSG00000109132	ENSE00001014991
4	54243820	54244090	ENSG00000145216	ENSE00001524840
4	54245392	54245431	ENSG00000145216	ENSE00001074274
4	54248445	54248502	ENSG00000145216	ENSE00001074284
4	54249940	54250043	ENSG00000145216	ENSE00001074286
4	54255976	54256040	ENSG00000145216	ENSE00001005250
4	54256688	54256795	ENSG00000145216	ENSE00001005245
4	54257176	54257306	ENSG00000145216	ENSE00001005249
4	54257597	54257665	ENSG00000145216	ENSE00001122177
4	54265897	54266006	ENSG00000145216	ENSE00001005248
4	54280782	54280889	ENSG00000145216	ENSE00001122166
4	54292039	54292132	ENSG00000145216	ENSE00001005243
4	54294194	54294350	ENSG00000145216	ENSE00001190032
4	54306749	54306775	ENSG00000145216	ENSE00001659236
4	54308820	54308874	ENSG00000145216	ENSE00001005251
4	54310215	54310270	ENSG00000145216	ENSE00001189962
4	54319087	54319300	ENSG00000145216	ENSE00001005247
4	54324820	54324957	ENSG00000145216	ENSE00001189947
4	54325469	54326103	ENSG00000145216	ENSE00001357189
4	54875952	54876312	ENSG00000109220	ENSE00001126708
4	54880004	54880063	ENSG00000109220	ENSE00001122093
4	54880230	54880286	ENSG00000109220	ENSE00001607014
4	54915122	54915277	ENSG00000109220	ENSE00000715419
4	54915418	54915472	ENSG00000109220	ENSE00000715444
4	54930349	54930813	ENSG00000109220	ENSE00000877906
4	55095457	55095582	ENSG00000134853	ENSE00001385060
4	55124924	55124984	ENSG00000134853	ENSE00001308049
4	55127262	55127579	ENSG00000134853	ENSE00000916857
4	55129834	55130094	ENSG00000134853	ENSE00000916858
4	55131086	55131216	ENSG00000134853	ENSE00001226335
4	55133456	55133627	ENSG00000134853	ENSE00001074392
4	55133719	55133908	ENSG00000134853	ENSE00001074399
4	55136800	55136915	ENSG00000134853	ENSE00001074396
4	55138561	55138687	ENSG00000134853	ENSE00001074390
4	55139704	55139897	ENSG00000134853	ENSE00001074388
4	55140698	55140792	ENSG00000134853	ENSE00001074398
4	55141008	55141140	ENSG00000134853	ENSE00001074374
4	55143555	55143659	ENSG00000134853	ENSE00001074397
4	55144063	55144173	ENSG00000134853	ENSE00001074383
4	55144529	55144682	ENSG00000134853	ENSE00001074394
4	55146483	55146649	ENSG00000134853	ENSE00001074372
4	55151538	55151653	ENSG00000134853	ENSE00001074385
4	55152008	55152130	ENSG00000134853	ENSE00001074369
4	55153597	55153708	ENSG00000134853	ENSE00001074387
4	55154966	55155065	ENSG00000134853	ENSE00001074367
4	55155176	55155281	ENSG00000134853	ENSE00001074378
4	55156480	55156721	ENSG00000134853	ENSE00001074376
4	55161292	55164414	ENSG00000134853	ENSE00001226318
4	55524095	55524248	ENSG00000157404	ENSE00001032351
4	55561678	55561947	ENSG00000157404	ENSE00001032350
4	55564450	55564731	ENSG00000157404	ENSE00001074448
4	55565796	55565932	ENSG00000157404	ENSE00001121859
4	55569890	55570058	ENSG00000157404	ENSE00001074426
4	55573264	55573453	ENSG00000157404	ENSE00001074418
4	55575590	55575705	ENSG00000157404	ENSE00001074452
4	55589750	55589864	ENSG00000157404	ENSE00001074431
4	55592023	55592204	ENSG00000157404	ENSE00001728411
4	55593384	55593490	ENSG00000157404	ENSE00001074410
4	55593582	55593708	ENSG00000157404	ENSE00001074417
4	55593989	55594093	ENSG00000157404	ENSE00001074438
4	55594177	55594287	ENSG00000157404	ENSE00001074408
4	55595501	55595651	ENSG00000157404	ENSE00001074445
4	55597494	55597585	ENSG00000157404	ENSE00001074450
4	55598037	55598164	ENSG00000157404	ENSE00001074441
4	55599236	55599358	ENSG00000157404	ENSE00001074435
4	55602664	55602775	ENSG00000157404	ENSE00001074442
4	55602887	55602986	ENSG00000157404	ENSE00001224349
4	55603341	55603446	ENSG00000157404	ENSE00001074415
4	55604595	55606879	ENSG00000157404	ENSE00001074444
4	55944644	55946330	ENSG00000128052	ENSE00001171693
4	55948123	55948208	ENSG00000128052	ENSE00001148006
4	55948703	55948802	ENSG00000128052	ENSE00000877915
4	55953774	55953925	ENSG00000128052	ENSE00000877916
4	55955035	55955140	ENSG00000128052	ENSE00000877917
4	55955541	55955640	ENSG00000128052	ENSE00000877918
4	55955858	55955969	ENSG00000128052	ENSE00000877919
4	55956123	55956245	ENSG00000128052	ENSE00001608690
4	55958784	55958881	ENSG00000128052	ENSE00000877921
4	55960969	55961122	ENSG00000128052	ENSE00000716015
4	55961744	55961832	ENSG00000128052	ENSE00000716016
4	55962396	55962509	ENSG00000128052	ENSE00001312000
4	55963829	55963933	ENSG00000128052	ENSE00000716018
4	55964304	55964439	ENSG00000128052	ENSE00000716020
4	55964864	55964970	ENSG00000128052	ENSE00000716022
4	55968064	55968195	ENSG00000128052	ENSE00000716023
4	55968529	55968675	ENSG00000128052	ENSE00000716025
4	55970810	55971151	ENSG00000128052	ENSE00001074496
4	55971999	55972107	ENSG00000128052	ENSE00000716029
4	55972854	55972977	ENSG00000128052	ENSE00000716030
4	55973904	55974060	ENSG00000128052	ENSE00000716032
4	55976570	55976733	ENSG00000128052	ENSE00000580228
4	55976821	55976935	ENSG00000128052	ENSE00000716036
4	55979471	55979648	ENSG00000128052	ENSE00000716038
4	55980293	55980432	ENSG00000128052	ENSE00000716040
4	55981041	55981209	ENSG00000128052	ENSE00000716043
4	55981448	55981578	ENSG00000128052	ENSE00000716045
4	55984771	55984967	ENSG00000128052	ENSE00000716047
4	55987264	55987357	ENSG00000128052	ENSE00000716050
4	55991394	55991756	ENSG00000128052	ENSE00001171700
4	57896939	57897502	ENSG00000163453	ENSE00001147077
4	57898592	57898718	ENSG00000163453	ENSE00001171256
4	57899361	57899477	ENSG00000163453	ENSE00001074791
4	57906990	57907099	ENSG00000163453	ENSE00001147094
4	57976043	57976551	ENSG00000163453	ENSE00001171265
4	88394500	88394955	ENSG00000152583	ENSE00001135423
4	88400582	88400730	ENSG00000152583	ENSE00001175672
4	88401524	88401672	ENSG00000152583	ENSE00001175678
4	88403576	88403712	ENSG00000152583	ENSE00001175684
4	88411425	88411545	ENSG00000152583	ENSE00001175691
4	88411912	88412030	ENSG00000152583	ENSE00001006057
4	88412770	88412842	ENSG00000152583	ENSE00001006053
4	88414734	88415750	ENSG00000152583	ENSE00001006056
4	88416133	88416279	ENSG00000152583	ENSE00001006051
4	88420673	88420737	ENSG00000152583	ENSE00001006055
4	88425974	88426075	ENSG00000152583	ENSE00001605148
4	88450197	88450655	ENSG00000152583	ENSE00001603831
4	99182527	99182720	ENSG00000138698	ENSE00001375932
4	99214556	99214666	ENSG00000138698	ENSE00001536984
4	99264290	99264412	ENSG00000138698	ENSE00001576909
4	99273627	99273752	ENSG00000138698	ENSE00001586801
4	99325628	99325753	ENSG00000138698	ENSE00001577177
4	99337896	99338039	ENSG00000138698	ENSE00001584967
4	99338518	99338649	ENSG00000138698	ENSE00001583904
4	99339808	99339942	ENSG00000138698	ENSE00001586509
4	99341170	99341295	ENSG00000138698	ENSE00001582351
4	99342406	99342545	ENSG00000138698	ENSE00001583800
4	99355087	99355213	ENSG00000138698	ENSE00001578328
4	99358091	99358219	ENSG00000138698	ENSE00001578183
4	99363141	99365008	ENSG00000138698	ENSE00001364296
4	106067943	106068136	ENSG00000168769	ENSE00001519496
4	106111517	106111662	ENSG00000168769	ENSE00001372902
4	106155054	106163928	ENSG00000168769	ENSE00001551772
4	123372873	123373017	ENSG00000109471	ENSE00001824388
4	123374865	123375008	ENSG00000109471	ENSE00001871498
4	123377299	123377595	ENSG00000109471	ENSE00001813964
4	126237567	126242741	ENSG00000196159	ENSE00001518126
4	126319939	126320070	ENSG00000196159	ENSE00001382816
4	126328035	126328296	ENSG00000196159	ENSE00001240306
4	126329599	126329949	ENSG00000196159	ENSE00001240299
4	126336039	126336961	ENSG00000196159	ENSE00001240292
4	126337603	126337777	ENSG00000196159	ENSE00001240320
4	126355400	126355580	ENSG00000196159	ENSE00001418614
4	126367454	126367698	ENSG00000196159	ENSE00001420170
4	126369616	126373965	ENSG00000196159	ENSE00001334434
4	126384718	126384822	ENSG00000196159	ENSE00001518111
4	126389667	126389974	ENSG00000196159	ENSE00001283617
4	126397326	126397411	ENSG00000196159	ENSE00001407027
4	126398310	126398489	ENSG00000196159	ENSE00001405529
4	126400896	126401020	ENSG00000196159	ENSE00001518108
4	126402676	126402893	ENSG00000196159	ENSE00001426440
4	126408500	126408761	ENSG00000196159	ENSE00001431205
4	126411059	126412943	ENSG00000196159	ENSE00001790583
4	153242411	153244301	ENSG00000109670	ENSE00001401832
4	153245336	153245546	ENSG00000109670	ENSE00000821072
4	153247158	153247383	ENSG00000109670	ENSE00000821073
4	153249360	153249541	ENSG00000109670	ENSE00000821074
4	153250824	153250937	ENSG00000109670	ENSE00000821075
4	153251884	153252020	ENSG00000109670	ENSE00000821076
4	153253748	153253871	ENSG00000109670	ENSE00000821077
4	153258954	153259088	ENSG00000109670	ENSE00001002596
4	153268082	153268223	ENSG00000109670	ENSE00000740036
4	153271194	153271276	ENSG00000109670	ENSE00000740035
4	153273622	153274110	ENSG00000109670	ENSE00001200546
4	191011860	191013476	ENSG00000227904	ENSE00001805611
5	38475065	38482320	ENSG00000113594	ENSE00001658887
5	38482691	38482769	ENSG00000113594	ENSE00001083472
5	38484877	38484970	ENSG00000113594	ENSE00001083480
5	38485921	38486082	ENSG00000113594	ENSE00001136022
5	38489180	38489347	ENSG00000113594	ENSE00001083476
5	38490292	38490393	ENSG00000113594	ENSE00001083462
5	38493708	38493887	ENSG00000113594	ENSE00001083484
5	38496484	38496697	ENSG00000113594	ENSE00001083468
5	38499615	38499685	ENSG00000113594	ENSE00001083470
5	38502739	38502901	ENSG00000113594	ENSE00001083464
5	38504078	38504223	ENSG00000113594	ENSE00001083466
5	38506007	38506176	ENSG00000113594	ENSE00001083473
5	38506605	38506734	ENSG00000113594	ENSE00001083467
5	38510566	38510820	ENSG00000113594	ENSE00000971230
5	38511892	38512066	ENSG00000113594	ENSE00000971229
5	38523521	38523684	ENSG00000113594	ENSE00001083465
5	38527257	38527396	ENSG00000113594	ENSE00000971226
5	38528828	38528942	ENSG00000113594	ENSE00000971224
5	38530608	38530768	ENSG00000113594	ENSE00001143440
5	38556436	38556748	ENSG00000113594	ENSE00001746112
5	55260037	55260140	ENSG00000134352	ENSE00001488090
5	55272043	55272106	ENSG00000134352	ENSE00001526353
5	67522462	67522837	ENSG00000145675	ENSE00001126511
5	67569218	67569310	ENSG00000145675	ENSE00000971570
5	67569767	67569841	ENSG00000145675	ENSE00000971571
5	67575430	67575561	ENSG00000145675	ENSE00000971572
5	67576356	67576557	ENSG00000145675	ENSE00000971573
5	67576755	67576834	ENSG00000145675	ENSE00000971574
5	67588087	67588189	ENSG00000145675	ENSE00001347728
5	67588929	67589027	ENSG00000145675	ENSE00000971576
5	67589131	67589311	ENSG00000145675	ENSE00000971577
5	67589537	67589662	ENSG00000145675	ENSE00001700945
5	67590364	67590506	ENSG00000145675	ENSE00000971579
5	67590976	67591152	ENSG00000145675	ENSE00000971580
5	67591248	67591316	ENSG00000145675	ENSE00000971581
5	67591975	67592169	ENSG00000145675	ENSE00001525650
5	67593240	67597647	ENSG00000145675	ENSE00001339328
5	112073556	112073622	ENSG00000134982	ENSE00001350672
5	112074050	112074157	ENSG00000134982	ENSE00001558867
5	112090570	112090722	ENSG00000134982	ENSE00000972224
5	112102023	112102107	ENSG00000134982	ENSE00000917796
5	112102886	112103087	ENSG00000134982	ENSE00000972225
5	112111326	112111434	ENSG00000134982	ENSE00000917798
5	112116487	112116600	ENSG00000134982	ENSE00000972226
5	112128143	112128226	ENSG00000134982	ENSE00000972227
5	112136976	112137080	ENSG00000134982	ENSE00000972228
5	112151192	112151290	ENSG00000134982	ENSE00000917801
5	112154663	112155041	ENSG00000134982	ENSE00000917803
5	112157593	112157688	ENSG00000134982	ENSE00000917804
5	112162805	112162944	ENSG00000134982	ENSE00000917807
5	112163626	112163703	ENSG00000134982	ENSE00000760099
5	112164553	112164669	ENSG00000134982	ENSE00000917809
5	112170648	112170862	ENSG00000134982	ENSE00000972229
5	112173250	112181936	ENSG00000134982	ENSE00000972230
5	131287297	131290064	ENSG00000164398	ENSE00001404995
5	131295229	131295300	ENSG00000164398	ENSE00001416682
5	131296213	131296314	ENSG00000164398	ENSE00001413124
5	131298228	131298371	ENSG00000164398	ENSE00001400296
5	131302109	131302225	ENSG00000164398	ENSE00001403882
5	131303633	131303721	ENSG00000164398	ENSE00001433164
5	131305821	131305893	ENSG00000164398	ENSE00001427867
5	131307243	131307338	ENSG00000164398	ENSE00001416049
5	131308417	131308551	ENSG00000164398	ENSE00001408717
5	131308959	131309051	ENSG00000164398	ENSE00001401971
5	131312341	131312414	ENSG00000164398	ENSE00001420706
5	131321100	131321151	ENSG00000164398	ENSE00001270297
5	131322515	131322547	ENSG00000164398	ENSE00001084046
5	131323741	131323919	ENSG00000164398	ENSE00001124386
5	131324498	131324597	ENSG00000164398	ENSE00001427439
5	131325100	131325201	ENSG00000164398	ENSE00001428428
5	131325793	131325857	ENSG00000164398	ENSE00001425524
5	131326546	131326660	ENSG00000164398	ENSE00001420220
5	131329829	131329918	ENSG00000164398	ENSE00001428999
5	132270312	132270633	ENSG00000072364	ENSE00001642126
5	132272759	132272885	ENSG00000072364	ENSE00001997011
5	132273341	132273432	ENSG00000072364	ENSE00001680937
5	149493400	149495509	ENSG00000113721	ENSE00001277266
5	149497181	149497413	ENSG00000113721	ENSE00000767172
5	149498310	149498415	ENSG00000113721	ENSE00001277123
5	149499030	149499129	ENSG00000113721	ENSE00000767174
5	149499575	149499686	ENSG00000113721	ENSE00000767175
5	149500451	149500573	ENSG00000113721	ENSE00001277135
5	149500767	149500885	ENSG00000113721	ENSE00001277140
5	149501443	149501603	ENSG00000113721	ENSE00001277146
5	149502605	149502764	ENSG00000113721	ENSE00000767179
5	149503813	149503923	ENSG00000113721	ENSE00000767180
5	149504290	149504394	ENSG00000113721	ENSE00000972770
5	149505008	149505140	ENSG00000113721	ENSE00001277173
5	149506083	149506177	ENSG00000113721	ENSE00000767184
5	149509320	149509531	ENSG00000113721	ENSE00001277189
5	149510102	149510225	ENSG00000113721	ENSE00001277198
5	149511542	149511657	ENSG00000113721	ENSE00001023106
5	149512313	149512505	ENSG00000113721	ENSE00001023111
5	149513149	149513323	ENSG00000113721	ENSE00001277219
5	149513444	149513571	ENSG00000113721	ENSE00001023107
5	149514313	149514579	ENSG00000113721	ENSE00001277236
5	149515118	149515441	ENSG00000113721	ENSE00001277242
5	149516571	149516616	ENSG00000113721	ENSE00001277271
5	149534960	149535423	ENSG00000113721	ENSE00001379455
5	149781206	149781813	ENSG00000019582	ENSE00001763106
5	149782126	149782188	ENSG00000019582	ENSE00001629005
5	149785822	149785884	ENSG00000019582	ENSE00000767449
5	149786444	149786523	ENSG00000019582	ENSE00000439662
5	149786715	149786887	ENSG00000019582	ENSE00000767447
5	149792188	149792332	ENSG00000019582	ENSE00001549924
5	156607907	156608126	ENSG00000113263	ENSE00001921915
5	156635900	156636004	ENSG00000113263	ENSE00001729996
5	156638298	156638379	ENSG00000113263	ENSE00001631575
5	156641202	156641231	ENSG00000113263	ENSE00001609004
5	156671339	156671488	ENSG00000113263	ENSE00001743011
5	156672736	156672800	ENSG00000113263	ENSE00001691394
5	156672891	156673009	ENSG00000113263	ENSE00001629066
5	156675860	156676017	ENSG00000113263	ENSE00001644289
5	156679617	156682109	ENSG00000113263	ENSE00001658005
5	170289038	170289055	ENSG00000204764	ENSE00001737420
5	170305101	170305247	ENSG00000204764	ENSE00001504908
5	170308810	170308900	ENSG00000204764	ENSE00001473678
5	170319391	170319557	ENSG00000204764	ENSE00001473677
5	170323054	170323119	ENSG00000204764	ENSE00001473676
5	170336665	170336769	ENSG00000204764	ENSE00001473675
5	170337973	170338138	ENSG00000204764	ENSE00001473674
5	170341171	170341244	ENSG00000204764	ENSE00001473672
5	170343469	170343588	ENSG00000204764	ENSE00001473671
5	170345717	170345863	ENSG00000204764	ENSE00001473670
5	170346445	170346617	ENSG00000204764	ENSE00001473669
5	170351361	170351554	ENSG00000204764	ENSE00001473668
5	170380601	170380706	ENSG00000204764	ENSE00001473667
5	170395246	170395381	ENSG00000204764	ENSE00001473666
5	170597134	170597207	ENSG00000204764	ENSE00001473665
5	170598210	170598290	ENSG00000204764	ENSE00001504906
5	170610171	170610234	ENSG00000204764	ENSE00001504905
5	170610326	170610434	ENSG00000204764	ENSE00001473661
5	170626674	170626777	ENSG00000204764	ENSE00001473660
5	170632528	170632616	ENSG00000204764	ENSE00001473659
5	170640635	170640742	ENSG00000204764	ENSE00001473658
5	170648762	170648844	ENSG00000204764	ENSE00001473657
5	170667932	170668146	ENSG00000204764	ENSE00001473656
5	170669686	170669824	ENSG00000204764	ENSE00001473655
5	170692685	170692851	ENSG00000204764	ENSE00001473654
5	170720887	170720985	ENSG00000204764	ENSE00001473653
5	170722891	170723018	ENSG00000204764	ENSE00001473650
5	170725766	170725862	ENSG00000204764	ENSE00001640021
5	170736288	170736790	ENSG00000164438	ENSE00001084380
5	170737154	170737397	ENSG00000164438	ENSE00001084381
5	170738393	170739137	ENSG00000164438	ENSE00001084382
5	170814798	170815010	ENSG00000181163	ENSE00001516632
5	170817055	170817134	ENSG00000181163	ENSE00001084452
5	170818309	170818428	ENSG00000181163	ENSE00001084455
5	170818710	170818803	ENSG00000181163	ENSE00001084440
5	170819714	170819820	ENSG00000181163	ENSE00001084454
5	170819918	170819982	ENSG00000181163	ENSE00001084453
5	170827157	170827214	ENSG00000181163	ENSE00001084445
5	170827843	170827929	ENSG00000181163	ENSE00001084451
5	170832306	170832407	ENSG00000181163	ENSE00001026390
5	170833401	170833729	ENSG00000181163	ENSE00001516577
5	176560080	176560155	ENSG00000165671	ENSE00001806299
5	176562088	176562201	ENSG00000165671	ENSE00001516090
5	176562942	176563031	ENSG00000165671	ENSE00001555568
5	176618885	176619020	ENSG00000165671	ENSE00001547915
5	176631121	176631293	ENSG00000165671	ENSE00001549090
5	176636637	176639196	ENSG00000165671	ENSE00001552227
5	176662822	176662946	ENSG00000165671	ENSE00001554884
5	176665238	176665508	ENSG00000165671	ENSE00001550425
5	176666757	176666866	ENSG00000165671	ENSE00001563451
5	176671196	176671271	ENSG00000165671	ENSE00001560216
5	176673679	176673797	ENSG00000165671	ENSE00001551950
5	176675182	176675325	ENSG00000165671	ENSE00001554765
5	176678731	176678854	ENSG00000165671	ENSE00001558388
5	176683952	176684152	ENSG00000165671	ENSE00001563633
5	176686990	176687169	ENSG00000165671	ENSE00001560511
5	176694563	176694719	ENSG00000165671	ENSE00001633678
5	176696603	176696808	ENSG00000165671	ENSE00001549050
5	176700673	176700785	ENSG00000165671	ENSE00001561045
5	176707566	176707835	ENSG00000165671	ENSE00001560153
5	176709466	176709582	ENSG00000165671	ENSE00001562058
5	176710788	176710929	ENSG00000165671	ENSE00001555154
5	176715820	176715926	ENSG00000165671	ENSE00001555895
5	176718955	176719159	ENSG00000165671	ENSE00001562273
5	176720833	176727211	ENSG00000165671	ENSE00001419757
6	391752	391809	ENSG00000137265	ENSE00001412549
6	393098	393368	ENSG00000137265	ENSE00002011113
6	394821	395007	ENSG00000137265	ENSE00001972842
6	395847	395935	ENSG00000137265	ENSE00001974578
6	397111	397252	ENSG00000137265	ENSE00001656841
6	398828	398935	ENSG00000137265	ENSE00001990305
6	401424	401777	ENSG00000137265	ENSE00001964366
6	405018	405130	ENSG00000137265	ENSE00001990986
6	407455	411443	ENSG00000137265	ENSE00001487086
6	18224402	18225961	ENSG00000124795	ENSE00001359977
6	18226405	18226473	ENSG00000124795	ENSE00000848157
6	18236683	18236831	ENSG00000124795	ENSE00000848158
6	18237612	18237747	ENSG00000124795	ENSE00001007366
6	18249882	18250070	ENSG00000124795	ENSE00000928751
6	18255962	18256082	ENSG00000124795	ENSE00000848160
6	18256592	18256686	ENSG00000124795	ENSE00000848161
6	18258184	18258262	ENSG00000124795	ENSE00001666076
6	18258588	18258636	ENSG00000124795	ENSE00001686284
6	18264074	18264227	ENSG00000124795	ENSE00001642626
6	18264616	18264799	ENSG00000124795	ENSE00001527876
6	27107076	27108418	ENSG00000198339	ENSE00001414972
6	28870779	28872442	ENSG00000204713	ENSE00001591477
6	28875013	28875039	ENSG00000204713	ENSE00001735370
6	28875269	28875338	ENSG00000204713	ENSE00001745477
6	30571350	30571620	ENSG00000204569	ENSE00001876194
6	30571785	30571989	ENSG00000204569	ENSE00001857923
6	31137695	31137709	ENSG00000204531	ENSE00001692651
6	31138040	31138081	ENSG00000204531	ENSE00001744811
6	31138086	31138397	ENSG00000204531	ENSE00001630459
6	34208558	34208659	ENSG00000137309	ENSE00001404426
6	34210489	34210572	ENSG00000137309	ENSE00002014234
6	34211245	34211295	ENSG00000137309	ENSE00002005259
6	34212608	34214007	ENSG00000137309	ENSE00002014430
6	35420138	35420570	ENSG00000112039	ENSE00000849631
6	35423524	35424130	ENSG00000112039	ENSE00000849632
6	35425333	35425377	ENSG00000112039	ENSE00000849633
6	35425693	35425761	ENSG00000112039	ENSE00000747051
6	35426074	35426217	ENSG00000112039	ENSE00000849634
6	35427108	35427231	ENSG00000112039	ENSE00000849635
6	35427459	35427537	ENSG00000112039	ENSE00000849636
6	35428329	35428395	ENSG00000112039	ENSE00000849637
6	35430566	35430691	ENSG00000112039	ENSE00000849638
6	35434021	35434880	ENSG00000112039	ENSE00001032057
6	36562168	36562258	ENSG00000112081	ENSE00001820449
6	36564538	36564745	ENSG00000112081	ENSE00002014688
6	36566626	36566760	ENSG00000112081	ENSE00001993553
6	36567598	36568053	ENSG00000112081	ENSE00001939288
6	36568929	36568967	ENSG00000112081	ENSE00002002805
6	36569485	36569570	ENSG00000112081	ENSE00001851205
6	36569739	36569817	ENSG00000112081	ENSE00001869375
6	37140358	37140570	ENSG00000137193	ENSE00001788829
6	37140772	37140948	ENSG00000137193	ENSE00002002565
6	37141710	37143202	ENSG00000137193	ENSE00001995218
6	41658634	41658655	ENSG00000112561	ENSE00001683785
6	41658739	41658973	ENSG00000112561	ENSE00002009444
6	41673385	41673490	ENSG00000112561	ENSE00001517924
6	41673655	41673678	ENSG00000112561	ENSE00001517925
6	41902672	41903845	ENSG00000112576	ENSE00001517832
6	41904297	41904433	ENSG00000112576	ENSE00002006989
6	41904973	41905132	ENSG00000112576	ENSE00001996274
6	42016239	42016610	ENSG00000112576	ENSE00001459235
6	44219155	44219345	ENSG00000096384	ENSE00001140344
6	44219474	44219621	ENSG00000096384	ENSE00001140336
6	44221424	44221620	ENSG00000096384	ENSE00001638486
6	74225473	74227657	ENSG00000156508	ENSE00001830298
6	74227753	74227987	ENSG00000156508	ENSE00001202443
6	74228077	74228333	ENSG00000156508	ENSE00001243576
6	74228421	74228571	ENSG00000156508	ENSE00001999224
6	74228655	74228951	ENSG00000156508	ENSE00001996406
6	74229060	74229239	ENSG00000156508	ENSE00001996956
6	74229606	74230741	ENSG00000156508	ENSE00001313030
6	108881038	108881218	ENSG00000118689	ENSE00001212218
6	108882289	108883032	ENSG00000118689	ENSE00001379688
6	108984658	108986092	ENSG00000118689	ENSE00001084880
6	109001030	109005977	ENSG00000118689	ENSE00001912084
6	117609463	117609965	ENSG00000047936	ENSE00001447303
6	117622137	117622300	ENSG00000047936	ENSE00000442467
6	117629957	117630091	ENSG00000047936	ENSE00000442466
6	117631244	117631444	ENSG00000047936	ENSE00000762689
6	117632183	117632280	ENSG00000047936	ENSE00000442464
6	117638306	117638435	ENSG00000047936	ENSE00000762693
6	117639351	117639415	ENSG00000047936	ENSE00000762695
6	117639374	117639415	ENSG00000047932	ENSE00001827625
6	117641031	117641193	ENSG00000047932	ENSE00001997865
6	117641031	117641193	ENSG00000047936	ENSE00002002499
6	117642380	117642557	ENSG00000047932	ENSE00001880854
6	117642422	117642557	ENSG00000047936	ENSE00000442460
6	117645495	117645578	ENSG00000047936	ENSE00000762702
6	117647387	117647577	ENSG00000047936	ENSE00000762704
6	117650492	117650609	ENSG00000047936	ENSE00000762706
6	117658335	117658503	ENSG00000047936	ENSE00000762708
6	117662298	117662474	ENSG00000047936	ENSE00000442455
6	117662563	117662795	ENSG00000047936	ENSE00000442454
6	117663563	117663707	ENSG00000047936	ENSE00000762714
6	117665223	117665425	ENSG00000047936	ENSE00000762716
6	117674153	117674332	ENSG00000047936	ENSE00000442451
6	117677792	117678078	ENSG00000047936	ENSE00001209857
6	117678967	117679172	ENSG00000047936	ENSE00000442449
6	117680972	117681174	ENSG00000047936	ENSE00000762724
6	117681505	117681568	ENSG00000047936	ENSE00000442447
6	117683766	117684028	ENSG00000047936	ENSE00000762730
6	117686223	117686367	ENSG00000047936	ENSE00000442445
6	117686744	117686904	ENSG00000047936	ENSE00000442444
6	117687239	117687453	ENSG00000047936	ENSE00000442443
6	117700222	117700322	ENSG00000047936	ENSE00000762757
6	117704480	117704671	ENSG00000047936	ENSE00000762758
6	117706846	117707024	ENSG00000047936	ENSE00000762759
6	117708052	117708162	ENSG00000047936	ENSE00000762760
6	117708943	117709197	ENSG00000047936	ENSE00000442438
6	117710513	117711009	ENSG00000047936	ENSE00000762762
6	117714387	117714484	ENSG00000047936	ENSE00000442436
6	117715325	117715509	ENSG00000047936	ENSE00000442435
6	117715779	117715901	ENSG00000047936	ENSE00000762766
6	117717351	117717427	ENSG00000047936	ENSE00000762767
6	117718078	117718279	ENSG00000047936	ENSE00000762768
6	117724302	117724440	ENSG00000047936	ENSE00000442431
6	117725443	117725591	ENSG00000047936	ENSE00000762770
6	117730745	117730805	ENSG00000047936	ENSE00000442429
6	117737421	117737480	ENSG00000047936	ENSE00000762772
6	117739625	117739669	ENSG00000047936	ENSE00000442427
6	117746697	117747018	ENSG00000047936	ENSE00001013392
6	117888017	117888197	ENSG00000047932	ENSE00001994392
6	117890735	117890899	ENSG00000047932	ENSE00002011112
6	117892023	117892118	ENSG00000047932	ENSE00002016566
6	117894630	117894734	ENSG00000047932	ENSE00001818275
6	135502453	135502674	ENSG00000118513	ENSE00001995080
6	135507041	135507158	ENSG00000118513	ENSE00002000618
6	135508972	135509043	ENSG00000118513	ENSE00002013031
6	135510929	135511021	ENSG00000118513	ENSE00002014719
6	135511265	135511485	ENSG00000118513	ENSE00001998768
6	135513462	135513696	ENSG00000118513	ENSE00002016584
6	135514976	135515056	ENSG00000118513	ENSE00002009002
6	135515494	135515598	ENSG00000118513	ENSE00001998094
6	135516886	135517140	ENSG00000118513	ENSE00001997222
6	135520046	135520188	ENSG00000118513	ENSE00002005941
6	135521223	135521337	ENSG00000118513	ENSE00002001905
6	135521428	135521553	ENSG00000118513	ENSE00002008340
6	135522777	135522887	ENSG00000118513	ENSE00002007188
6	135524355	135524462	ENSG00000118513	ENSE00002014306
6	135539002	135540311	ENSG00000118513	ENSE00001711354
6	138188581	138188631	ENSG00000118503	ENSE00001013057
6	138192350	138192659	ENSG00000118503	ENSE00002012512
6	138195982	138196172	ENSG00000118503	ENSE00001999459
6	138196825	138196972	ENSG00000118503	ENSE00000764532
6	138197133	138197303	ENSG00000118503	ENSE00000764533
6	138198213	138198393	ENSG00000118503	ENSE00002002156
6	138199569	138200488	ENSG00000118503	ENSE00000764536
6	138201208	138201389	ENSG00000118503	ENSE00000764537
6	138202172	138204449	ENSG00000118503	ENSE00000798910
6	167412670	167413002	ENSG00000213066	ENSE00001870549
6	167413548	167413601	ENSG00000213066	ENSE00002002177
6	167416681	167416735	ENSG00000213066	ENSE00002016335
6	167417211	167417299	ENSG00000213066	ENSE00001994073
6	167417752	167417889	ENSG00000213066	ENSE00002017324
6	167424301	167424381	ENSG00000213066	ENSE00001994065
6	167426996	167427055	ENSG00000213066	ENSE00001999537
6	167435897	167436123	ENSG00000213066	ENSE00002010001
6	167438270	167438382	ENSG00000213066	ENSE00000765829
6	167440035	167440103	ENSG00000213066	ENSE00001995987
6	167446091	167446130	ENSG00000213066	ENSE00002014795
6	167447363	167447459	ENSG00000213066	ENSE00001684825
6	167453392	167455906	ENSG00000213066	ENSE00001890814
6	168227671	168227917	ENSG00000130396	ENSE00001648159
6	168265231	168265426	ENSG00000130396	ENSE00001805407
6	168271066	168271178	ENSG00000130396	ENSE00001388985
6	168272897	168273057	ENSG00000130396	ENSE00001370456
6	168276015	168276175	ENSG00000130396	ENSE00001997004
6	168281040	168281197	ENSG00000130396	ENSE00002006494
6	168289895	168290006	ENSG00000130396	ENSE00002012327
6	168291542	168291709	ENSG00000130396	ENSE00001993005
6	168297558	168297652	ENSG00000130396	ENSE00002009639
6	168298885	168299147	ENSG00000130396	ENSE00001995616
6	168302997	168303066	ENSG00000130396	ENSE00002008021
6	168307851	168307969	ENSG00000130396	ENSE00002003334
6	168311781	168311842	ENSG00000130396	ENSE00002004208
6	168311964	168312169	ENSG00000130396	ENSE00002005162
6	168314848	168314993	ENSG00000130396	ENSE00001995491
6	168315324	168315418	ENSG00000130396	ENSE00001998373
6	168315848	168316113	ENSG00000130396	ENSE00002016119
6	168317769	168317912	ENSG00000130396	ENSE00002016753
6	168319415	168319613	ENSG00000130396	ENSE00002008866
6	168323536	168323639	ENSG00000130396	ENSE00002003182
6	168325685	168325771	ENSG00000130396	ENSE00002006249
6	168343809	168343874	ENSG00000130396	ENSE00001992205
6	168344082	168344155	ENSG00000130396	ENSE00001999634
6	168344621	168344739	ENSG00000130396	ENSE00002011865
6	168347387	168347581	ENSG00000130396	ENSE00001996469
6	168348533	168348624	ENSG00000130396	ENSE00001992748
6	168348973	168349158	ENSG00000130396	ENSE00002011570
6	168351866	168352942	ENSG00000130396	ENSE00001993585
7	2945775	2946476	ENSG00000198286	ENSE00001155513
7	2949684	2949799	ENSG00000198286	ENSE00000923845
7	2951806	2951930	ENSG00000198286	ENSE00000923844
7	2952921	2953100	ENSG00000198286	ENSE00000923843
7	2954871	2955006	ENSG00000198286	ENSE00000923842
7	2956924	2957019	ENSG00000198286	ENSE00000923841
7	2958125	2958221	ENSG00000198286	ENSE00000923840
7	2959006	2959246	ENSG00000198286	ENSE00000923839
7	2962268	2962394	ENSG00000198286	ENSE00000667116
7	2962766	2962967	ENSG00000198286	ENSE00000923838
7	2963867	2963999	ENSG00000198286	ENSE00000923837
7	2966373	2966425	ENSG00000198286	ENSE00000923836
7	2968232	2968332	ENSG00000198286	ENSE00000923835
7	2969626	2969708	ENSG00000198286	ENSE00000923834
7	2972169	2972220	ENSG00000198286	ENSE00000923833
7	2974087	2974263	ENSG00000198286	ENSE00001391137
7	2976671	2976868	ENSG00000198286	ENSE00000976290
7	2977541	2977666	ENSG00000198286	ENSE00000923830
7	2978313	2978465	ENSG00000198286	ENSE00000831570
7	2979383	2979562	ENSG00000198286	ENSE00000923829
7	2983846	2984171	ENSG00000198286	ENSE00000976288
7	2985453	2985590	ENSG00000198286	ENSE00000923827
7	2987209	2987421	ENSG00000198286	ENSE00001691751
7	2998134	2998265	ENSG00000198286	ENSE00001756399
7	3083301	3083579	ENSG00000198286	ENSE00001526848
7	6038843	6038857	ENSG00000122512	ENSE00001779591
7	6042084	6042267	ENSG00000122512	ENSE00001705171
7	6043321	6043423	ENSG00000122512	ENSE00001736014
7	6043603	6043689	ENSG00000122512	ENSE00002001917
7	6045523	6045662	ENSG00000122512	ENSE00002013995
7	6048628	6048650	ENSG00000122512	ENSE00001549074
7	13932897	13935712	ENSG00000006468	ENSE00001537727
7	13940363	13940464	ENSG00000006468	ENSE00001606585
7	13946055	13946224	ENSG00000006468	ENSE00001681276
7	13949257	13949325	ENSG00000006468	ENSE00000672041
7	13949808	13949811	ENSG00000006468	ENSE00001606277
7	13950865	13950932	ENSG00000006468	ENSE00001802351
7	13971127	13971374	ENSG00000006468	ENSE00000831795
7	13975333	13975521	ENSG00000006468	ENSE00000672043
7	13978742	13978871	ENSG00000006468	ENSE00000672044
7	14017052	14017105	ENSG00000006468	ENSE00000672045
7	14026263	14026310	ENSG00000006468	ENSE00000672046
7	14027711	14027798	ENSG00000006468	ENSE00000831800
7	14028633	14028764	ENSG00000006468	ENSE00001998291
7	14028893	14029089	ENSG00000006468	ENSE00001537799
7	14029188	14029316	ENSG00000006468	ENSE00001537800
7	26231464	26231958	ENSG00000122566	ENSE00001580320
7	26232115	26232197	ENSG00000122566	ENSE00001631417
7	26232871	26232993	ENSG00000122566	ENSE00001671571
7	26233195	26233314	ENSG00000122566	ENSE00001738745
7	26235467	26235529	ENSG00000122566	ENSE00000832049
7	26236021	26236101	ENSG00000122566	ENSE00001223366
7	26236177	26236278	ENSG00000122566	ENSE00000832052
7	26236427	26236637	ENSG00000122566	ENSE00000832054
7	26236935	26237081	ENSG00000122566	ENSE00000832055
7	26237242	26237352	ENSG00000122566	ENSE00001390055
7	26240192	26240366	ENSG00000122566	ENSE00001524804
7	27202058	27203460	ENSG00000078399	ENSE00001375012
7	27204497	27204833	ENSG00000078399	ENSE00000832094
7	27204839	27204859	ENSG00000078399	ENSE00001407624
7	27204864	27204965	ENSG00000078399	ENSE00001369075
7	27204971	27204988	ENSG00000078399	ENSE00001619860
7	27204993	27205055	ENSG00000078399	ENSE00001400330
7	27205060	27205071	ENSG00000078399	ENSE00001616741
7	27221129	27222647	ENSG00000005073	ENSE00001835559
7	27224055	27224604	ENSG00000005073	ENSE00001887503
7	27224775	27224842	ENSG00000005073	ENSE00001809330
7	27235022	27238061	ENSG00000106031	ENSE00001213906
7	27238775	27239725	ENSG00000106031	ENSE00000674469
7	27870201	27872595	ENSG00000153814	ENSE00001285418
7	27880317	27880486	ENSG00000153814	ENSE00001012531
7	27934839	27935035	ENSG00000153814	ENSE00001649328
7	28031528	28031673	ENSG00000153814	ENSE00001801372
7	50348325	50348502	ENSG00000185811	ENSE00001792648
7	50358644	50358697	ENSG00000185811	ENSE00002003727
7	50367234	50367556	ENSG00000185811	ENSE00001648472
7	55086797	55087058	ENSG00000146648	ENSE00001639613
7	55209979	55210130	ENSG00000146648	ENSE00002015431
7	55210998	55211181	ENSG00000146648	ENSE00001739285
7	55214299	55214433	ENSG00000146648	ENSE00001785665
7	55218987	55219055	ENSG00000146648	ENSE00001779532
7	55220239	55220357	ENSG00000146648	ENSE00001593470
7	55221704	55221845	ENSG00000146648	ENSE00001708244
7	55223523	55223639	ENSG00000146648	ENSE00001694314
7	55224226	55224352	ENSG00000146648	ENSE00001084929
7	55224452	55224525	ENSG00000146648	ENSE00001084931
7	55225356	55225446	ENSG00000146648	ENSE00001084926
7	55232973	55233130	ENSG00000146648	ENSE00001752625
7	55238868	55238906	ENSG00000146648	ENSE00001773017
7	55240676	55240817	ENSG00000146648	ENSE00001729784
7	55241614	55241736	ENSG00000146648	ENSE00001672706
7	55242415	55242513	ENSG00000146648	ENSE00001785219
7	55248986	55249171	ENSG00000146648	ENSE00001675639
7	55259412	55259567	ENSG00000146648	ENSE00001760220
7	55260459	55260534	ENSG00000146648	ENSE00001746072
7	55266410	55266556	ENSG00000146648	ENSE00001709888
7	55268009	55268106	ENSG00000146648	ENSE00001788505
7	55268881	55269048	ENSG00000146648	ENSE00001699735
7	55269428	55269475	ENSG00000146648	ENSE00001614252
7	55270210	55270318	ENSG00000146648	ENSE00001644334
7	55272949	55273591	ENSG00000146648	ENSE00001789625
7	66456124	66456288	ENSG00000126524	ENSE00001658986
7	66458204	66458404	ENSG00000126524	ENSE00001636616
7	66459207	66459353	ENSG00000126524	ENSE00001958573
7	73183328	73184600	ENSG00000165215	ENSE00001520709
7	73442427	73442599	ENSG00000049540	ENSE00001558643
7	73449694	73449744	ENSG00000049540	ENSE00001205149
7	73450885	73450914	ENSG00000049540	ENSE00001649946
7	73452037	73452069	ENSG00000049540	ENSE00001784662
7	73455546	73455581	ENSG00000049540	ENSE00001757887
7	73456944	73457036	ENSG00000049540	ENSE00001725740
7	73457314	73457364	ENSG00000049540	ENSE00001706412
7	73457448	73457498	ENSG00000049540	ENSE00001598334
7	73458209	73458250	ENSG00000049540	ENSE00001745165
7	73459552	73459623	ENSG00000049540	ENSE00001221659
7	73460518	73460547	ENSG00000049540	ENSE00000843176
7	73461026	73461097	ENSG00000049540	ENSE00001992289
7	73462005	73462046	ENSG00000049540	ENSE00000843179
7	73462472	73462531	ENSG00000049540	ENSE00002008770
7	73462833	73462886	ENSG00000049540	ENSE00000843183
7	73466080	73466169	ENSG00000049540	ENSE00000843187
7	73466254	73466313	ENSG00000049540	ENSE00001999841
7	73467493	73467639	ENSG00000049540	ENSE00000843188
7	73469046	73469099	ENSG00000049540	ENSE00000843192
7	73470601	73470765	ENSG00000049540	ENSE00000843194
7	73471002	73471043	ENSG00000049540	ENSE00001805023
7	73471712	73471798	ENSG00000049540	ENSE00000843197
7	73471970	73472026	ENSG00000049540	ENSE00000693530
7	73474198	73474377	ENSG00000049540	ENSE00001221579
7	73474470	73474514	ENSG00000049540	ENSE00001670879
7	73474706	73474930	ENSG00000049540	ENSE00000843205
7	73475431	73475469	ENSG00000049540	ENSE00000843206
7	73477483	73477554	ENSG00000049540	ENSE00001221524
7	73477640	73477699	ENSG00000049540	ENSE00001148865
7	73477951	73478025	ENSG00000049540	ENSE00001148857
7	73480024	73480062	ENSG00000049540	ENSE00001148848
7	73480274	73480327	ENSG00000049540	ENSE00001148838
7	73481062	73481106	ENSG00000049540	ENSE00001148831
7	73482987	73484234	ENSG00000049540	ENSE00001485554
7	75183777	75183825	ENSG00000127946	ENSE00001912099
7	75184720	75184851	ENSG00000127946	ENSE00001802642
7	75185326	75185473	ENSG00000127946	ENSE00001596134
7	75186014	75186115	ENSG00000127946	ENSE00001912815
7	75186958	75187094	ENSG00000127946	ENSE00001923415
7	91709344	91709466	ENSG00000127914	ENSE00001669740
7	91711836	91711976	ENSG00000127914	ENSE00001787459
7	91712484	91712969	ENSG00000127914	ENSE00001740281
7	91713954	91714017	ENSG00000127914	ENSE00001711702
7	91714133	91714254	ENSG00000127914	ENSE00001636597
7	91714809	91715000	ENSG00000127914	ENSE00001591290
7	91715542	91715730	ENSG00000127914	ENSE00000918935
7	91718699	91719007	ENSG00000127914	ENSE00001775248
7	92234235	92244600	ENSG00000105810	ENSE00001132644
7	92247386	92247521	ENSG00000105810	ENSE00000705199
7	92252350	92252400	ENSG00000105810	ENSE00000705202
7	92300740	92300849	ENSG00000105810	ENSE00001764561
7	92354940	92355107	ENSG00000105810	ENSE00000877376
7	92404010	92404145	ENSG00000105810	ENSE00000877375
7	92462405	92463004	ENSG00000105810	ENSE00001132651
7	92463187	92463231	ENSG00000105810	ENSE00001337042
7	99569188	99569629	ENSG00000160862	ENSE00001956804
7	99573568	99573665	ENSG00000160862	ENSE00001870595
7	116312459	116312631	ENSG00000105976	ENSE00001238885
7	116339125	116340338	ENSG00000105976	ENSE00001238915
7	116371722	116371913	ENSG00000105976	ENSE00000717722
7	116380004	116380138	ENSG00000105976	ENSE00000717724
7	116380906	116381079	ENSG00000105976	ENSE00000717726
7	116395409	116395569	ENSG00000105976	ENSE00000717728
7	116397491	116397593	ENSG00000105976	ENSE00000717730
7	116397692	116397828	ENSG00000105976	ENSE00000717732
7	116398513	116398674	ENSG00000105976	ENSE00000717735
7	116399391	116399544	ENSG00000105976	ENSE00000717765
7	116403104	116403322	ENSG00000105976	ENSE00000717791
7	116409699	116409845	ENSG00000105976	ENSE00000717803
7	116411552	116411708	ENSG00000105976	ENSE00000717811
7	116411903	116412043	ENSG00000105976	ENSE00000717833
7	116414935	116415165	ENSG00000105976	ENSE00000717861
7	116417443	116417523	ENSG00000105976	ENSE00000717879
7	116418830	116419011	ENSG00000105976	ENSE00000717895
7	116422042	116422151	ENSG00000105976	ENSE00000717902
7	116423358	116423523	ENSG00000105976	ENSE00000717928
7	116435709	116435845	ENSG00000105976	ENSE00000717937
7	116435941	116436396	ENSG00000105976	ENSE00001898661
7	128828713	128829323	ENSG00000128602	ENSE00001207377
7	128843225	128843430	ENSG00000128602	ENSE00001282739
7	128845044	128845253	ENSG00000128602	ENSE00001282731
7	128845451	128845623	ENSG00000128602	ENSE00000919470
7	128845991	128846210	ENSG00000128602	ENSE00000882222
7	128846305	128846428	ENSG00000128602	ENSE00000882223
7	128848600	128848692	ENSG00000128602	ENSE00000919471
7	128849130	128849238	ENSG00000128602	ENSE00000919472
7	128850204	128850389	ENSG00000128602	ENSE00000919473
7	128850806	128850954	ENSG00000128602	ENSE00001282681
7	128851477	128851611	ENSG00000128602	ENSE00001282788
7	128851865	128853386	ENSG00000128602	ENSE00001408211
7	137559725	137565297	ENSG00000182158	ENSE00001295416
7	137567158	137567374	ENSG00000182158	ENSE00001318564
7	137569741	137569867	ENSG00000182158	ENSE00001296368
7	137570149	137570248	ENSG00000182158	ENSE00001319756
7	137586100	137586168	ENSG00000182158	ENSE00001380131
7	137588705	137588763	ENSG00000182158	ENSE00001380480
7	137590448	137590594	ENSG00000182158	ENSE00001367649
7	137592998	137593182	ENSG00000182158	ENSE00001373641
7	137597737	137597824	ENSG00000182158	ENSE00001334634
7	137600583	137600758	ENSG00000182158	ENSE00001334633
7	137612896	137613112	ENSG00000182158	ENSE00001662346
7	137686350	137686803	ENSG00000182158	ENSE00001839636
7	138522270	138522905	ENSG00000122778	ENSE00001613846
7	138524878	138525023	ENSG00000122778	ENSE00000833424
7	138529062	138529219	ENSG00000122778	ENSE00001088066
7	138536969	138537015	ENSG00000122778	ENSE00001088075
7	138545885	138546202	ENSG00000122778	ENSE00001088064
7	138552721	138552874	ENSG00000122778	ENSE00001088071
7	138554284	138554507	ENSG00000122778	ENSE00001088072
7	138555903	138556108	ENSG00000122778	ENSE00001088067
7	138564284	138564399	ENSG00000122778	ENSE00001088074
7	138566134	138566330	ENSG00000122778	ENSE00001088065
7	138579088	138579272	ENSG00000122778	ENSE00001088073
7	138583701	138583878	ENSG00000122778	ENSE00001088069
7	138588334	138588482	ENSG00000122778	ENSE00001138356
7	138589768	138589827	ENSG00000122778	ENSE00000833431
7	138591665	138591848	ENSG00000122778	ENSE00001088270
7	138593737	138593867	ENSG00000122778	ENSE00001088267
7	138595892	138596069	ENSG00000122778	ENSE00001088264
7	138597118	138597206	ENSG00000122778	ENSE00001088261
7	138601494	138604184	ENSG00000122778	ENSE00001737714
7	138665829	138666064	ENSG00000122778	ENSE00002001554
7	140434279	140434570	ENSG00000157764	ENSE00001034876
7	140439612	140439746	ENSG00000157764	ENSE00001034824
7	140449087	140449218	ENSG00000157764	ENSE00001034817
7	140453075	140453193	ENSG00000157764	ENSE00001034798
7	140453987	140454033	ENSG00000157764	ENSE00001034811
7	140476712	140476888	ENSG00000157764	ENSE00001034826
7	140477791	140477875	ENSG00000157764	ENSE00001034883
7	140481376	140481493	ENSG00000157764	ENSE00001034859
7	140482821	140482957	ENSG00000157764	ENSE00001034844
7	140487348	140487384	ENSG00000157764	ENSE00001034865
7	140494108	140494267	ENSG00000157764	ENSE00001034830
7	140500162	140500281	ENSG00000157764	ENSE00001034818
7	140501212	140501360	ENSG00000157764	ENSE00001034880
7	140507760	140507862	ENSG00000157764	ENSE00001034814
7	140508692	140508795	ENSG00000157764	ENSE00001034889
7	140534409	140534672	ENSG00000157764	ENSE00001035295
7	140549911	140550012	ENSG00000157764	ENSE00001035281
7	140624366	140624564	ENSG00000157764	ENSE00001154485
7	148504617	148504798	ENSG00000106462	ENSE00001850030
7	148506163	148506247	ENSG00000106462	ENSE00000729538
7	148506402	148506482	ENSG00000106462	ENSE00001730170
7	148507425	148507506	ENSG00000106462	ENSE00000729540
7	148508717	148508812	ENSG00000106462	ENSE00000729541
7	148511051	148511229	ENSG00000106462	ENSE00000729542
7	148512006	148512131	ENSG00000106462	ENSE00000729543
7	148512598	148512638	ENSG00000106462	ENSE00000729544
7	148513776	148513870	ENSG00000106462	ENSE00000729545
7	148514314	148514483	ENSG00000106462	ENSE00000729547
7	148514969	148515209	ENSG00000106462	ENSE00000729548
7	148516688	148516779	ENSG00000106462	ENSE00000729549
7	148523561	148523724	ENSG00000106462	ENSE00000729550
7	148524256	148524358	ENSG00000106462	ENSE00000872303
7	148525832	148525972	ENSG00000106462	ENSE00000729552
7	148526820	148526940	ENSG00000106462	ENSE00000729554
7	148529726	148529842	ENSG00000106462	ENSE00000729557
7	148543589	148543690	ENSG00000106462	ENSE00001911164
7	148544274	148544397	ENSG00000106462	ENSE00002012464
7	148581256	148581379	ENSG00000106462	ENSE00001944589
7	156786745	156786875	ENSG00000130675	ENSE00001875685
7	156802354	156802391	ENSG00000130675	ENSE00001928865
8	15965387	15967727	ENSG00000038945	ENSE00001208270
8	16001067	16001120	ENSG00000038945	ENSE00001087897
8	16007740	16007820	ENSG00000038945	ENSE00000888666
8	16012573	16012653	ENSG00000038945	ENSE00000681226
8	16021574	16021760	ENSG00000038945	ENSE00000888671
8	16025967	16026379	ENSG00000038945	ENSE00001087908
8	16032696	16032809	ENSG00000038945	ENSE00001087906
8	16035395	16035501	ENSG00000038945	ENSE00001666945
8	16050107	16050300	ENSG00000038945	ENSE00001360639
8	17822126	17822277	ENSG00000078674	ENSE00001298312
8	17823508	17823714	ENSG00000078674	ENSE00001489893
8	17854680	17854680	ENSG00000078674	ENSE00001775019
8	17869263	17869336	ENSG00000078674	ENSE00001286725
8	17871473	17871545	ENSG00000078674	ENSE00001644948
8	17872093	17872349	ENSG00000078674	ENSE00001662909
8	17882870	17882962	ENSG00000078674	ENSE00001804251
8	17883053	17883167	ENSG00000078674	ENSE00001793643
8	17885146	17885371	ENSG00000078674	ENSE00001324069
8	23536206	23539152	ENSG00000167034	ENSE00001486608
8	23540117	23540156	ENSG00000167034	ENSE00001375760
8	23540289	23540402	ENSG00000167034	ENSE00001428590
8	30890778	30891489	ENSG00000165392	ENSE00001158217
[truncated: 3,100 more rows]
