# Supplementary material for: Modelling of a genetically diverse evolution of Systemic Mastocytosis with Chronic Myelomonocytic Leukemia (SM-CMML) by Next Generation Sequencing
Source: Exp Hematol Oncol. 2014 Jul 11;3:18. doi: 10.1186/2162-3619-3-18 (PMC4100747; doi:10.1186/2162-3619-3-18)
Supplement: Additional file 5: Table S4 — Filtered somatic variants potentially involved in SM-CMML pathogenesis detected by the AmpliSeq Comprehensive Cancer panel and Ion Proton sequencing. [file 2162-3619-3-18-S5.xlsx]

## Sheet: Tabelle1
Chromosome	Region	Type	Reference	Allele	Count	Coverage	Frequency	Forward read count	Reverse read count	Forward/reverse balance	Average quality	Gene	COSMIC	Amino acid change
1	144852476..144852477	MNV	TG	CA	1854	4228	43.85	1161	693	0.37	25.27	PDE4DIP		ENSP00000358360: p.Pro2341Leu
1	144854597..144854598	MNV	TC	CT	432	1348	32.05	213	219	0.49	23.25	PDE4DIP		ENSP00000358360: p.Arg2291Gln
1	145281656	SNV	A	T	525	711	73.84	203	322	0.39	21.61	NOTCH2NL , RP11-458D21.5	1179143 , 1179144	ENSP00000354929: p.Thr196Ser
4	55599321	SNV	A	T	1289	2962	43.52	366	923	0.28	25.21	KIT	1314	ENSP00000288135: p.Asp816Val
4	106158178^106158179	Insertion	-	GA	784	1754	44.7	440	344	0.44	24.77	TET2		ENSP00000306705: p.Thr1027fs
4	106164919	SNV	T	A	1489	3350	44.45	719	770	0.48	21.44	TET2		ENSP00000442788: p.Cys1263Ser
7	91715678	Deletion	C	-	415	1382	30.03	197	218	0.47	24.08	AKAP9		ENSP00000351922: p.Thr3058fs
9	32632574	SNV	C	G	396	512	77.34	239	157	0.4	22.23	AL589642.1 , TAF1L		ENSP00000418379: p.Ala1002Pro
16	66432423..66432424	MNV	TC	CT	929	2342	39.67	357	572	0.38	21.12	CDH5		ENSP00000344115: p.Ile517Thr
20	41420019	SNV	T	C	195	700	27.86	130	65	0.33	24.93	PTPRT		ENSP00000362297: p.His101Arg
21	36259165	SNV	T	C	1092	2059	53.04	798	294	0.27	25.18	RUNX1		ENSP00000300305: p.Asn109Ser
